# Supplementary material for: Loss-to-follow-up and delay to treatment initiation in Pakistan’s national tuberculosis control programme
Source: BMC Public Health. 2018 Mar 9;18:335. doi: 10.1186/s12889-018-5222-2 (PMC5845151; doi:10.1186/s12889-018-5222-2)
Supplement: Supplementary file 1 — De-identified data taken from patient registers. (XLSX 413 kb) [file 12889_2018_5222_MOESM1_ESM.xlsx]

## Sheet: Sheet1
s3/province	s4/district_punjab	s4/district_sindh	s5/doctor_hafizabad	s5/doctor_jhang	s5/doctor_mandibahauddin	s5/doctor_narowal	s5/doctor_badin	s5/doctor_ghotki	s5/doctor_khairpur	s5/doctor_shikarpur	s7/gender	s7/referral_type	Referral date	s9/spot	Spot Sputum	s10/end	s11/result	s12/result_1	s13/sputum2	Morning Sputum	s15/result_2	s16/result_3	s17/confirmed	s18/clinically	s19/registration_number	s20/date_registration	Treatment start date	s22/registration_number1	s23/date_registration1	s24/treatment1	start_time	end_time	today	meta/instanceID	_id	_uuid	_submission_time	_index	_parent_table_name	_parent_index	_tags	_notes	_version	_duration	_submitted_by		Delay 1	Delay 2
1	3				3						2	6	2016-04-28	1	2016-04-29		Negative		2				2	1					2016-04-29	2016-04-29	2016-04-29T15:39:28.833+05	2016-04-29T15:48:12.365+05	2016-04-29	uuid:7b8816e6-64cc-47b0-87ba-395f3394eda1	6385260	7b8816e6-64cc-47b0-87ba-395f3394eda1	2016-04-29T10:48:15	1		-1			201604290959	524			1	NS
1	3				3						1	6	2016-04-04	1	2016-04-11		Negative		1	2016-04-29	Negative		2	1					2016-04-29	2016-04-29	2016-04-29T15:40:08.375+05	2016-04-29T15:50:59.383+05	2016-04-29	uuid:b5e2825a-ba7c-469f-94dd-d8d4cece5a27	6403992	b5e2825a-ba7c-469f-94dd-d8d4cece5a27	2016-05-02T11:15:32	2		-1			201604290959	651			7	18
1	3				3						2	1	2016-01-06	1	2016-01-06		Positive	3	1	2016-01-07	Positive	4	1		P/20/G007/008	2016-01-14	2016-01-14				2016-05-02T13:28:27.914+05	2016-05-02T13:45:42.780+05	2016-05-02	uuid:723e7f1e-c262-4a43-bdcf-0db429ebf4fc	6403993	723e7f1e-c262-4a43-bdcf-0db429ebf4fc	2016-05-02T11:15:33	3		-1			201604290959	1035			0	1
1	3				3						1	1	2016-01-14	1	2016-01-14		Negative		1	2016-01-15	Negative		2	2							2016-05-02T13:46:00.874+05	2016-05-02T13:48:54.353+05	2016-05-02	uuid:f8b7825b-f8e2-4588-a953-81c691c3cc2b	6403994	f8b7825b-f8e2-4588-a953-81c691c3cc2b	2016-05-02T11:15:35	4		-1			201604290959	174			0	1
1	3				3						1	1	2016-01-17	1	2016-01-17		Positive	2	1	2016-01-18	Positive	2	1		P/¹0/G007/012	2016-01-19	2016-01-19				2016-05-02T13:49:09.432+05	2016-05-02T15:31:15.065+05	2016-05-02	uuid:e23901b7-9e46-4b6e-ba6a-7585e7978ccd	6403995	e23901b7-9e46-4b6e-ba6a-7585e7978ccd	2016-05-02T11:15:36	5		-1			201604290959	6126			0	1
1	3				3						2	1	2016-01-19	1	2016-01-19		Negative		1	2016-01-20	Negative		2	1				P-20-G007-015-16	2016-01-20	2016-01-21	2016-05-02T13:52:44.161+05	2016-05-02T13:56:28.700+05	2016-05-02	uuid:12fe70da-2952-40fd-b3d7-c29881090a1c	6403996	12fe70da-2952-40fd-b3d7-c29881090a1c	2016-05-02T11:15:38	6		-1			201604290959	224			0	1
1	3				3						1	1	2016-01-28	1	2016-01-28		Negative		1	2016-01-29	Negative		2	2							2016-05-02T13:56:36.211+05	2016-05-02T14:09:32.194+05	2016-05-02	uuid:13365960-7298-43e1-afaa-9a4623d6530e	6403997	13365960-7298-43e1-afaa-9a4623d6530e	2016-05-02T11:15:39	7		-1			201604290959	776			0	1
1	3				3						1	1	2016-01-30	1	2016-01-30		Negative		1	2016-01-31	Negative		2	2							2016-05-02T14:09:35.732+05	2016-05-02T14:11:41.225+05	2016-05-02	uuid:2f25af82-a79b-4b97-a9df-7ba868aa07db	6403998	2f25af82-a79b-4b97-a9df-7ba868aa07db	2016-05-02T11:15:41	8		-1			201604290959	126			0	1
1	3				3						2	1	2016-02-10	1	2016-02-10		Negative		1	2016-02-11	Negative		2	2							2016-05-02T14:12:20.758+05	2016-05-02T14:14:07.319+05	2016-05-02	uuid:c6c6d80b-62be-4135-b419-9370bd339dd8	6403999	c6c6d80b-62be-4135-b419-9370bd339dd8	2016-05-02T11:15:42	9		-1			201604290959	107			0	1
1	3				3						1	1	2016-02-04	1	2016-02-04		Positive	2	1	2016-02-05	Positive	2	1		P-20-G007-049-16	2016-02-06	2016-02-07				2016-05-02T14:14:12.543+05	2016-05-02T15:01:22.694+05	2016-05-02	uuid:2d4b09b2-baf0-4b33-8c82-b1e6008429b4	6404000	2d4b09b2-baf0-4b33-8c82-b1e6008429b4	2016-05-02T11:15:44	10		-1			201604290959	2830			0	1
1	3				3						1	1	2016-02-04	1	2016-02-04		Positive	4	1	2016-02-05	Positive	4	1		P-20-G007-053-16	2016-02-11	2016-02-12				2016-05-02T15:01:27.916+05	2016-05-02T15:04:07.527+05	2016-05-02	uuid:f3e9c3e5-f4c1-40dc-8d70-88d9d4775312	6404001	f3e9c3e5-f4c1-40dc-8d70-88d9d4775312	2016-05-02T11:15:45	11		-1			201604290959	160			0	1
1	3				3						1	1	2016-02-06	1	2016-02-06		Negative		1	2016-02-07	Negative		2	2							2016-05-02T15:04:11.291+05	2016-05-02T15:07:01.855+05	2016-05-02	uuid:35f4d80d-3a37-49e4-8781-4c710fa67fe1	6404002	35f4d80d-3a37-49e4-8781-4c710fa67fe1	2016-05-02T11:15:47	12		-1			201604290959	170			0	1
1	3				3						2	1	2016-02-19	1	2016-02-19		Negative		1	2016-02-20	Negative		2	2							2016-05-02T15:07:55.670+05	2016-05-02T15:10:20.953+05	2016-05-02	uuid:f352321a-651d-44dc-b5e6-8ede90251ac5	6404003	f352321a-651d-44dc-b5e6-8ede90251ac5	2016-05-02T11:15:48	13		-1			201604290959	145			0	1
1	3				3						1	1	2016-02-09	1	2016-02-09		Negative		1	2016-02-10	Negative		2	2							2016-05-02T15:12:12.891+05	2016-05-02T15:14:31.199+05	2016-05-02	uuid:b196884a-8537-4e5a-8381-07b465cb8cc2	6404004	b196884a-8537-4e5a-8381-07b465cb8cc2	2016-05-02T11:15:50	14		-1			201604290959	139			0	1
1	3				3						1	1	2016-02-20	1	2016-02-20		Negative		1	2016-02-21	Negative		2	1				P-20-G007-073-16	2016-02-24	2016-02-25	2016-05-02T15:14:34.169+05	2016-05-02T15:17:32.185+05	2016-05-02	uuid:01e4e302-2d4e-40db-8b8e-7677b9b016a7	6404005	01e4e302-2d4e-40db-8b8e-7677b9b016a7	2016-05-02T11:15:51	15		-1			201604290959	178			0	1
1	3				3						2	1	2016-02-20	1	2016-02-20		Positive	3	1	2016-02-21	Positive	3	1		P-20-G007-066-16	2016-02-22	2016-02-23				2016-05-02T15:17:35.738+05	2016-05-02T15:19:28.072+05	2016-05-02	uuid:0ce1fefb-7e89-4a33-bb58-f7ccefb14acd	6404006	0ce1fefb-7e89-4a33-bb58-f7ccefb14acd	2016-05-02T11:15:53	16		-1			201604290959	113			0	1
1	3				3						1	1	2016-02-24	1	2016-02-24		Positive	4	1	2016-02-25	Positive	4	1		P-20-G007-078-16	2016-02-27	2016-02-28				2016-05-02T15:19:32.488+05	2016-05-02T15:21:30.412+05	2016-05-02	uuid:ab2323f7-fd25-43b2-b7b0-40ff3e2363a9	6404007	ab2323f7-fd25-43b2-b7b0-40ff3e2363a9	2016-05-02T11:15:55	17		-1			201604290959	118			0	1
1	3				3						2	1	2016-02-27	1	2016-02-27		Negative		1	2016-02-28	Negative		2	1				P-20-G007-091-16	2016-03-01	2016-03-02	2016-05-02T15:21:34.433+05	2016-05-02T15:32:29.234+05	2016-05-02	uuid:dbee0fb2-486a-4ad2-ab62-108df5c4a8c8	6404008	dbee0fb2-486a-4ad2-ab62-108df5c4a8c8	2016-05-02T11:15:56	18		-1			201604290959	655			0	1
1	3				3						2	1	2016-02-29	1	2016-02-29		Negative		1	2016-02-29	Negative		2	2							2016-05-02T15:23:35.125+05	2016-05-02T15:25:03.829+05	2016-05-02	uuid:0d5d6577-ce94-4ba4-bd00-4741ff505ff4	6404009	0d5d6577-ce94-4ba4-bd00-4741ff505ff4	2016-05-02T11:15:58	19		-1			201604290959	88			0	0
1	3				3						1	1	2016-02-29	1	2016-02-29		Negative		1	2016-02-29	Negative		2	2							2016-05-02T15:25:13.224+05	2016-05-02T15:26:38.501+05	2016-05-02	uuid:465abece-7383-4b7e-aff5-aaadb099d64d	6404010	465abece-7383-4b7e-aff5-aaadb099d64d	2016-05-02T11:15:59	20		-1			201604290959	85			0	0
1	3				3						2	1	2016-02-28	1	2016-02-28		Negative		1	2016-02-29	Negative		2	1				P-20-G007-090-16	2016-03-01	2016-03-02	2016-05-02T15:26:47.684+05	2016-05-02T15:30:08.803+05	2016-05-02	uuid:940e6960-b22d-4625-85b0-ab73a024bed7	6404012	940e6960-b22d-4625-85b0-ab73a024bed7	2016-05-02T11:16:01	21		-1			201604290959	201			0	1
1	3				3						1	1	2016-02-28	1	2016-02-28		Negative		1	2016-02-29	Negative		2	2							2016-05-02T15:32:35.144+05	2016-05-02T15:34:36.519+05	2016-05-02	uuid:ac554828-a90a-4413-af1d-e15e9713c6d7	6404013	ac554828-a90a-4413-af1d-e15e9713c6d7	2016-05-02T11:16:02	22		-1			201604290959	121			0	1
1	3				3						2	1	2016-02-28	1	2016-02-28		Negative		1	2016-02-29	Negative		2	2							2016-05-02T15:34:48.567+05	2016-05-02T15:37:30.844+05	2016-05-02	uuid:56981024-217a-452c-a40e-a527b8f48e8a	6404014	56981024-217a-452c-a40e-a527b8f48e8a	2016-05-02T11:16:04	23		-1			201604290959	162			0	1
1	3				3						2	6	2016-02-23	1	2016-02-23		Negative		1	2016-02-24	Negative		2	1				P-20G007-079-16	2016-02-28	2016-02-29	2016-05-02T15:38:02.719+05	2016-05-02T15:42:07.856+05	2016-05-02	uuid:831a5f8e-0107-4c39-af52-cdf0595c8b83	6404015	831a5f8e-0107-4c39-af52-cdf0595c8b83	2016-05-02T11:16:05	24		-1			201604290959	245			0	1
1	3				3						2	1	2016-03-01	1	2016-03-01		Negative		1	2016-03-02	Negative		2	2							2016-05-02T15:42:10.695+05	2016-05-02T15:43:47.395+05	2016-05-02	uuid:c4973c17-3112-4261-a659-7f1f2d531a2e	6404016	c4973c17-3112-4261-a659-7f1f2d531a2e	2016-05-02T11:16:07	25		-1			201604290959	97			0	1
1	3				3						1	1	2016-03-02	1	2016-03-02		Positive	2	1	2016-03-03	Positive	2	1		P20-G007-095-16	2016-03-04	2016-03-05				2016-05-02T15:43:52.437+05	2016-05-02T15:46:33.197+05	2016-05-02	uuid:74d73803-ca91-460e-bfe7-d2de0543de0e	6404017	74d73803-ca91-460e-bfe7-d2de0543de0e	2016-05-02T11:16:08	26		-1			201604290959	161			0	1
1	3				3						2	1	2016-03-04	1	2016-03-04		Negative		1	2016-03-05	Negative		2	2							2016-05-02T15:46:36.337+05	2016-05-02T15:47:59.505+05	2016-05-02	uuid:95237ade-f7a8-47c9-aa6a-97785e6c0d75	6404018	95237ade-f7a8-47c9-aa6a-97785e6c0d75	2016-05-02T11:16:10	27		-1			201604290959	83			0	1
1	3				3						1	1	2016-03-05	1	2016-03-05		Negative		1	2016-03-06	Negative		2	2							2016-05-02T15:48:03.135+05	2016-05-02T15:49:46.195+05	2016-05-02	uuid:c2ee606b-9f8a-4c5c-bea4-5954b5e48d12	6404019	c2ee606b-9f8a-4c5c-bea4-5954b5e48d12	2016-05-02T11:16:11	28		-1			201604290959	103			0	1
1	3				3						2	1	2016-03-07	1	2016-03-08		Positive	3	1	2016-03-09	Positive	4	1		P-20-G007-119-16	2016-03-18	2016-03-18				2016-05-02T15:49:50.155+05	2016-05-02T15:52:11.811+05	2016-05-02	uuid:afd2848d-bc4b-4e7f-9304-8fcda05dd011	6404020	afd2848d-bc4b-4e7f-9304-8fcda05dd011	2016-05-02T11:16:13	29		-1			201604290959	141			1	1
1	3				3						1	1	2016-03-10	1	2016-03-10		Negative		1	2016-03-11	Negative		2	2							2016-05-02T15:52:14.374+05	2016-05-02T15:53:31.036+05	2016-05-02	uuid:8f1e28d1-024e-4eb4-8793-4fd9c361e00d	6404021	8f1e28d1-024e-4eb4-8793-4fd9c361e00d	2016-05-02T11:16:15	30		-1			201604290959	77			0	1
1	3				3						1	1	2016-03-10	1	2016-03-10		Negative		1	2016-03-11	Negative		2	2							2016-05-02T15:53:33.612+05	2016-05-02T15:54:49.912+05	2016-05-02	uuid:175a4b24-f7cc-4959-a91e-e8c21efe7a35	6404022	175a4b24-f7cc-4959-a91e-e8c21efe7a35	2016-05-02T11:16:16	31		-1			201604290959	76			0	1
1	3				3						2	1	2016-03-14	1	2016-03-14		Positive	2	1	2016-03-15	Positive	2	1		P-20-G007-122-16	2016-03-19	2016-03-20				2016-05-02T15:54:52.408+05	2016-05-02T15:56:28.758+05	2016-05-02	uuid:ccff67d5-31c4-49a8-a93e-ee5e51aadfd5	6404023	ccff67d5-31c4-49a8-a93e-ee5e51aadfd5	2016-05-02T11:16:18	32		-1			201604290959	96			0	1
1	3				3						1	1	2016-03-15	1	2016-03-15		Negative		1	2016-03-15	Negative		2	2							2016-05-02T15:56:31.084+05	2016-05-02T15:57:26.678+05	2016-05-02	uuid:650c6230-c959-49d6-ab50-54ea824a2214	6404024	650c6230-c959-49d6-ab50-54ea824a2214	2016-05-02T11:16:19	33		-1			201604290959	55			0	0
1	3				3						1	1	2016-03-16	1	2016-03-16		Negative		1	2016-03-16	Negative		2	2							2016-05-02T15:57:29.742+05	2016-05-02T15:59:24.570+05	2016-05-02	uuid:6f7f6372-df41-4a19-8a66-72ea336bdec2	6404025	6f7f6372-df41-4a19-8a66-72ea336bdec2	2016-05-02T11:16:21	34		-1			201604290959	115			0	0
1	3				3						2	1	2016-03-17	1	2016-03-17		Negative		1	2016-03-18	Negative		2	1				P-20-G007-143-16	2016-03-24	2016-03-25	2016-05-02T15:59:26.971+05	2016-05-02T16:01:12.811+05	2016-05-02	uuid:a57778e3-430c-4b9d-8fd1-52b17499b180	6404026	a57778e3-430c-4b9d-8fd1-52b17499b180	2016-05-02T11:16:22	35		-1			201604290959	106			0	1
1	3				3						1	1	2016-03-19	1	2016-03-19		Negative		1	2016-03-19	Negative		2	2							2016-05-02T16:01:18.502+05	2016-05-02T16:03:39.666+05	2016-05-02	uuid:8d2097e0-531b-4e6f-9057-1fff61321acb	6404027	8d2097e0-531b-4e6f-9057-1fff61321acb	2016-05-02T11:16:24	36		-1			201604290959	141			0	0
1	3				3						2	1	2016-03-20	1	2016-03-20		Negative		1	2016-03-20	Negative		2	2							2016-05-02T16:03:42.310+05	2016-05-02T16:04:44.589+05	2016-05-02	uuid:6622bc36-4ea4-48ac-97d0-11fcaf614095	6404028	6622bc36-4ea4-48ac-97d0-11fcaf614095	2016-05-02T11:16:25	37		-1			201604290959	62			0	0
1	3				3						2	1	2016-03-21	1	2016-03-21		Negative		1	2016-03-22	Negative		2	2							2016-05-02T16:04:47.449+05	2016-05-02T16:06:39.203+05	2016-05-02	uuid:25b488ab-099a-4d3b-9940-4e713e91fe2a	6404029	25b488ab-099a-4d3b-9940-4e713e91fe2a	2016-05-02T11:16:27	38		-1			201604290959	112			0	1
1	3				3						1	1	2016-03-22	1	2016-03-22		Negative		1	2016-03-23	Negative		2	2							2016-05-02T16:06:42.901+05	2016-05-02T16:08:02.174+05	2016-05-02	uuid:a5be3db9-1a47-45f0-91c7-6ebba5c9304f	6404030	a5be3db9-1a47-45f0-91c7-6ebba5c9304f	2016-05-02T11:16:28	39		-1			201604290959	80			0	1
1	3				3						1	1	2016-03-24	1	2016-03-24		Negative		1	2016-03-24	Negative		2	2							2016-05-02T16:08:05.429+05	2016-05-02T16:10:05.228+05	2016-05-02	uuid:c2e4d86f-4bca-4963-8a28-95143b303c5f	6404031	c2e4d86f-4bca-4963-8a28-95143b303c5f	2016-05-02T11:16:30	40		-1			201604290959	120			0	0
1	3				3						2	1	2016-03-28	1	2016-03-28		Negative		1	2016-03-29	Negative		2	2							2016-05-02T16:10:08.878+05	2016-05-02T16:11:41.811+05	2016-05-02	uuid:3221bcc7-731a-420a-af6e-708cbb776a3b	6404032	3221bcc7-731a-420a-af6e-708cbb776a3b	2016-05-02T11:16:31	41		-1			201604290959	93			0	1
1	3				3						1	1	2016-03-28	1	2016-03-28		Positive	2	1	2016-03-29	Positive	2	1		P-20-G007-152-16	2016-03-30	2016-03-30				2016-05-02T16:11:48.845+05	2016-05-02T16:13:54.470+05	2016-05-02	uuid:683ae59d-95a6-44d7-bf79-a141bb5d74c2	6404033	683ae59d-95a6-44d7-bf79-a141bb5d74c2	2016-05-02T11:16:33	42		-1			201604290959	126			0	1
1	3				3						1	1	2016-03-31	1	2016-03-31		Negative		1	2016-03-31	Negative		2	2							2016-05-02T16:14:09.492+05	2016-05-02T16:15:37.398+05	2016-05-02	uuid:5deb6d4c-50aa-4d72-8541-529965a302aa	6404034	5deb6d4c-50aa-4d72-8541-529965a302aa	2016-05-02T11:16:34	43		-1			201604290959	88			0	0
1	3				2						1	1	2016-01-02	1	2016-01-02		Negative		1	2016-01-03	Positive	2	1		P-20-G019-006-16	2016-01-08	2016-01-09				2016-05-02T17:32:53.919+05	2016-05-02T17:40:29.155+05	2016-05-02	uuid:a0db4e5f-7ea0-4f13-a8d0-a15e8009800d	6404814	a0db4e5f-7ea0-4f13-a8d0-a15e8009800d	2016-05-02T13:08:05	44		-1			201604290959	456			0	1
1	3				2						2	1	2016-01-02	1	2016-01-02		Negative		1	2016-01-03	Negative		2	2							2016-05-02T17:40:33.362+05	2016-05-02T17:42:10.279+05	2016-05-02	uuid:55bb861d-381d-4dd8-aaa7-3ff90391983a	6404815	55bb861d-381d-4dd8-aaa7-3ff90391983a	2016-05-02T13:08:07	45		-1			201604290959	97			0	1
1	3				2						1	1	2016-01-04	1	2016-01-04		Negative		1	2016-01-05	Negative		2	1				P-20-G019-021-16	2016-01-27	2016-01-28	2016-05-02T17:42:13.408+05	2016-05-02T17:46:32.446+05	2016-05-02	uuid:c354b783-b37b-405e-93bd-38024f487912	6404816	c354b783-b37b-405e-93bd-38024f487912	2016-05-02T13:08:09	46		-1			201604290959	259			0	1
1	3				2						2	1	2016-01-15	1	2016-01-15		Negative		1	2016-01-16	Negative		2	2							2016-05-02T17:46:35.577+05	2016-05-02T18:09:06.884+05	2016-05-02	uuid:1b14117a-7bc4-406e-95e7-433e7aab7e42	6404817	1b14117a-7bc4-406e-95e7-433e7aab7e42	2016-05-02T13:08:10	47		-1			201604290959	1351			0	1
1	3				2						1	1	2016-01-22	1	2016-01-22		Negative		1	2016-01-23	Negative		2	2							2016-05-02T17:35:54.191+04:30	2016-05-02T19:22:11.562+04:30	2016-05-02	uuid:db935f97-3b4c-4eea-83ef-c75432d32ae5	6405509	db935f97-3b4c-4eea-83ef-c75432d32ae5	2016-05-02T15:01:12	48		-1			201604290959	6377			0	1
1	3				2						1	1	2016-01-23	1	2016-01-23		Negative		1	2016-01-24	Negative		2	2							2016-05-02T17:40:35.832+04:30	2016-05-02T19:22:20.574+04:30	2016-05-02	uuid:b533e94f-b7c7-44e5-b0f2-0b234db1fce4	6405510	b533e94f-b7c7-44e5-b0f2-0b234db1fce4	2016-05-02T15:01:12	49		-1			201604290959	6105			0	1
1	3				2						1	1	2016-01-24	1	2016-01-24		Negative		1	2016-01-25	Negative		2	2							2016-05-02T17:43:00.212+04:30	2016-05-02T19:22:38.448+04:30	2016-05-02	uuid:42ee9d9f-657d-4239-9b59-5d02f5c361ff	6405511	42ee9d9f-657d-4239-9b59-5d02f5c361ff	2016-05-02T15:01:13	50		-1			201604290959	5978			0	1
1	3				2						2	1	2016-01-25	1	2016-01-25		Negative		1	2016-01-26	Negative		2	2							2016-05-02T17:44:31.643+04:30	2016-05-02T19:22:51.643+04:30	2016-05-02	uuid:dc9d11e7-e3cf-41d1-b86c-17c426cb808d	6405512	dc9d11e7-e3cf-41d1-b86c-17c426cb808d	2016-05-02T15:01:13	51		-1			201604290959	5900			0	1
1	3				2						1	1	2016-01-25	1	2016-01-25		Negative		1	2016-01-26	Negative		2	2							2016-05-02T17:45:44.595+04:30	2016-05-02T19:23:00.544+04:30	2016-05-02	uuid:5871a655-9a35-426d-b90b-2321bc6206e7	6405513	5871a655-9a35-426d-b90b-2321bc6206e7	2016-05-02T15:01:14	52		-1			201604290959	5836			0	1
1	3				2						1	1	2016-01-26	1	2016-01-26		Negative		1	2016-01-27	Negative		2	2							2016-05-02T17:46:38.494+04:30	2016-05-02T19:23:11.063+04:30	2016-05-02	uuid:ee338101-980d-4798-8e2b-6800cc37aaac	6405514	ee338101-980d-4798-8e2b-6800cc37aaac	2016-05-02T15:01:15	53		-1			201604290959	5793			0	1
1	3				2						1	1	2016-01-27	1	2016-01-27		Negative		1	2016-01-28	Negative		2	2							2016-05-02T17:48:13.382+04:30	2016-05-02T19:23:19.563+04:30	2016-05-02	uuid:36686396-514a-4981-98bb-bc1817fc8241	6405515	36686396-514a-4981-98bb-bc1817fc8241	2016-05-02T15:01:15	54		-1			201604290959	5706			0	1
1	3				2						1	1	2016-01-27	1	2016-01-27		Negative		1	2016-01-28	Positive	2	1		P-20-G019-029-16	2016-01-29	2016-01-29				2016-05-02T17:49:45.801+04:30	2016-05-02T19:23:26.612+04:30	2016-05-02	uuid:27b02abd-27df-4843-96fb-e6d284627820	6405516	27b02abd-27df-4843-96fb-e6d284627820	2016-05-02T15:01:16	55		-1			201604290959	5621			0	1
1	3				2						1	1	2016-01-28	1	2016-01-28		Negative		1	2016-01-29	Negative		2	1				P-20-G019-030-16	2016-01-29	2016-01-30	2016-05-02T17:52:19.971+04:30	2016-05-02T19:23:35.409+04:30	2016-05-02	uuid:e5cca0a8-de82-49cf-b697-e93c7ba38159	6405517	e5cca0a8-de82-49cf-b697-e93c7ba38159	2016-05-02T15:01:16	56		-1			201604290959	5476			0	1
1	3				2						1	1	2016-01-28	1	2016-01-28		Negative		1	2016-01-29	Negative		2	2							2016-05-02T17:54:22.344+04:30	2016-05-02T19:24:03.176+04:30	2016-05-02	uuid:01ed06ed-4f74-4a42-acca-4cd20a225d4e	6405518	01ed06ed-4f74-4a42-acca-4cd20a225d4e	2016-05-02T15:01:17	57		-1			201604290959	5381			0	1
1	3				2						1	1	2016-01-29	1	2016-01-29		Negative		1	2016-01-30	Negative		2	2							2016-05-02T17:56:08.827+04:30	2016-05-02T19:24:10.889+04:30	2016-05-02	uuid:dc58b99c-6f4b-48e4-9f3a-01131e64e6f0	6405519	dc58b99c-6f4b-48e4-9f3a-01131e64e6f0	2016-05-02T15:01:18	58		-1			201604290959	5282			0	1
1	3				2						2	1	2016-01-29	1	2016-01-29		Negative		1	2016-01-30	Negative		2	2							2016-05-02T17:57:27.820+04:30	2016-05-02T19:24:18.436+04:30	2016-05-02	uuid:30146479-f974-47ae-826e-0be1abec4d6b	6405520	30146479-f974-47ae-826e-0be1abec4d6b	2016-05-02T15:01:18	59		-1			201604290959	5211			0	1
1	3				2						2	1	2016-01-29	1	2016-01-29		Negative		1	2016-01-30	Negative		2	2							2016-05-02T17:59:09.914+04:30	2016-05-02T19:24:31.017+04:30	2016-05-02	uuid:8e2ae6da-cdeb-42d0-8fe6-ac1a5ea25202	6405521	8e2ae6da-cdeb-42d0-8fe6-ac1a5ea25202	2016-05-02T15:01:19	60		-1			201604290959	5122			0	1
1	3				2						2	1	2016-01-29	1	2016-01-30		Negative		1	2016-01-31	Negative		2	2							2016-05-02T18:00:10.528+04:30	2016-05-02T19:24:37.612+04:30	2016-05-02	uuid:318abfc7-da10-4437-ae04-20270cb869f9	6405522	318abfc7-da10-4437-ae04-20270cb869f9	2016-05-02T15:01:19	61		-1			201604290959	5067			1	1
1	3				2						1	1	2016-01-30	1	2016-01-30		Negative		1	2016-01-31	Negative		2	2							2016-05-02T18:03:40.360+04:30	2016-05-02T19:24:43.848+04:30	2016-05-02	uuid:694a0e67-8d51-480c-98c7-aa25552bfdf0	6405523	694a0e67-8d51-480c-98c7-aa25552bfdf0	2016-05-02T15:01:20	62		-1			201604290959	4863			0	1
1	3				2						1	1	2016-02-03	1	2016-02-03		Negative		1	2016-02-04	Negative		2	2							2016-05-02T18:07:08.601+04:30	2016-05-02T19:24:55.702+04:30	2016-05-02	uuid:46fd9161-ddd2-4c59-9562-3d97c647f2ab	6405524	46fd9161-ddd2-4c59-9562-3d97c647f2ab	2016-05-02T15:01:22	63		-1			201604290959	4667			0	1
1	3				2						1	1	2016-02-04	1	2016-02-04		Positive	1	1	2016-02-05	Positive	2	1		P-20-G019-058-16	2016-02-15	2016-02-16				2016-05-02T18:14:47.259+04:30	2016-05-02T19:26:49.214+04:30	2016-05-02	uuid:c701f1c6-b058-4456-be6e-73e5bc357336	6405525	c701f1c6-b058-4456-be6e-73e5bc357336	2016-05-02T15:01:23	64		-1			201604290959	4322			0	1
1	3				2						1	1	2016-02-18	1	2016-02-18		Negative		1	2016-02-19	Negative		2	2							2016-05-02T18:17:14.414+04:30	2016-05-02T19:26:58.652+04:30	2016-05-02	uuid:796ab749-c9af-4c29-9f66-91187e262de0	6405526	796ab749-c9af-4c29-9f66-91187e262de0	2016-05-02T15:01:24	65		-1			201604290959	4184			0	1
1	3				2						2	1	2016-02-18	1	2016-02-18		Negative		1	2016-02-19	Negative		2	2							2016-05-02T18:25:38.726+04:30	2016-05-02T19:25:39.021+04:30	2016-05-02	uuid:0a2a0fe7-4e2c-4df2-9609-c33dd5bcbe78	6405527	0a2a0fe7-4e2c-4df2-9609-c33dd5bcbe78	2016-05-02T15:01:25	66		-1			201604290959	3601			0	1
1	3				2						1	1	2016-02-20	1	2016-02-20		Negative		1	2016-02-21	Negative		2	2							2016-05-02T18:27:19.577+04:30	2016-05-02T19:25:19.536+04:30	2016-05-02	uuid:9a38e73f-0d84-4211-919b-1c30081cbe0b	6405528	9a38e73f-0d84-4211-919b-1c30081cbe0b	2016-05-02T15:01:25	67		-1			201604290959	3480			0	1
1	3				2						2	1	2016-02-22	1	2016-02-22		Negative		1	2016-02-23	Negative		2	2							2016-05-02T18:28:57.183+04:30	2016-05-02T19:25:01.756+04:30	2016-05-02	uuid:5db9e11e-9f97-483b-ad7f-31bc62a76d55	6405529	5db9e11e-9f97-483b-ad7f-31bc62a76d55	2016-05-02T15:01:26	68		-1			201604290959	3364			0	1
1	3				2						2	1	2016-02-26	1	2016-02-26		Negative		1	2016-02-27	Negative		2	2							2016-05-02T18:30:19.070+04:30	2016-05-02T19:25:25.258+04:30	2016-05-02	uuid:39c3e8c1-9d93-4678-874b-0a5974cb516d	6405530	39c3e8c1-9d93-4678-874b-0a5974cb516d	2016-05-02T15:01:27	69		-1			201604290959	3306			0	1
1	3				2						2	6	2016-02-27	1	2016-02-27		Negative		1	2016-02-28	Negative		2	2							2016-05-02T18:32:23.936+04:30	2016-05-02T19:25:07.863+04:30	2016-05-02	uuid:47587468-7cf4-495d-9e13-56759666d867	6405531	47587468-7cf4-495d-9e13-56759666d867	2016-05-02T15:01:27	70		-1			201604290959	3164			0	1
1	3				2						2	6	2016-02-27	1	2016-02-27		Negative		1	2016-02-28	Negative		2	2							2016-05-02T18:33:42.999+04:30	2016-05-02T19:27:07.140+04:30	2016-05-02	uuid:6a1cefae-e139-40b8-8967-a438ded4ce3b	6405532	6a1cefae-e139-40b8-8967-a438ded4ce3b	2016-05-02T15:01:28	71		-1			201604290959	3205			0	1
1	3				2						2	1	2016-02-28	1	2016-02-28		Negative		1	2016-02-29	Negative		2	2							2016-05-02T18:35:55.639+04:30	2016-05-02T19:25:13.865+04:30	2016-05-02	uuid:1f9c8124-642d-41a2-b348-2356265e4908	6405533	1f9c8124-642d-41a2-b348-2356265e4908	2016-05-02T15:01:28	72		-1			201604290959	2958			0	1
1	3				2						1	1	2016-02-28	1	2016-02-28		Negative		1	2016-02-29	Negative		2	2							2016-05-02T18:37:37.017+04:30	2016-05-02T19:27:13.026+04:30	2016-05-02	uuid:3e724479-1fc7-419f-9446-3fbfb0d16fd9	6405534	3e724479-1fc7-419f-9446-3fbfb0d16fd9	2016-05-02T15:01:29	73		-1			201604290959	2976			0	1
1	3				2						2	1	2016-02-28	1	2016-02-28		Negative		1	2016-02-29	Negative		2	2							2016-05-02T18:40:22.335+04:30	2016-05-02T19:25:33.336+04:30	2016-05-02	uuid:8e8cb720-f688-4dd6-95d8-4cba00028853	6405535	8e8cb720-f688-4dd6-95d8-4cba00028853	2016-05-02T15:01:30	74		-1			201604290959	2711			0	1
1	3				2						1	1	2016-02-28	1	2016-02-28		Negative		1	2016-02-29	Negative		2	1				P-20-G019-070-16	2016-02-29	2016-02-29	2016-05-02T18:41:47.631+04:30	2016-05-02T19:26:25.699+04:30	2016-05-02	uuid:3110109c-4989-4ad9-a394-9813f9add5a0	6405536	3110109c-4989-4ad9-a394-9813f9add5a0	2016-05-02T15:01:30	75		-1			201604290959	2678			0	1
1	3				2						1	1	2016-03-02	1	2016-03-02		Negative		1	2016-03-03	Negative		2	2							2016-05-02T18:50:58.798+04:30	2016-05-02T19:25:46.469+04:30	2016-05-02	uuid:3cc32ec6-8481-4ffc-9659-265e752c0069	6405537	3cc32ec6-8481-4ffc-9659-265e752c0069	2016-05-02T15:01:31	76		-1			201604290959	2088			0	1
1	3				2						1	1	2016-03-05	1	2016-03-05		Negative		1	2016-03-06	Negative		2	1				P-20-G019-120-16	2016-03-18	2016-03-19	2016-05-02T18:54:33.915+04:30	2016-05-02T19:25:51.748+04:30	2016-05-02	uuid:6a20cf9d-4948-4f9a-a775-a4c2a8c8dd08	6405538	6a20cf9d-4948-4f9a-a775-a4c2a8c8dd08	2016-05-02T15:01:31	77		-1			201604290959	1878			0	1
1	3				2						1	1	2016-03-05	1	2016-03-05		Negative		1	2016-03-06	Negative		2	1				P-20-019-100-16	2016-03-08	2016-03-09	2016-05-02T18:57:02.173+04:30	2016-05-02T19:25:58.034+04:30	2016-05-02	uuid:48fb20b5-241e-4825-91fc-7db62c20e722	6405539	48fb20b5-241e-4825-91fc-7db62c20e722	2016-05-02T15:01:32	78		-1			201604290959	1736			0	1
1	3				2						1	1	2016-03-09	1	2016-03-09		Negative		1	2016-03-10	Negative		2	2							2016-05-02T19:00:06.302+04:30	2016-05-02T19:26:03.680+04:30	2016-05-02	uuid:511be8b2-da80-4188-8120-a2dff7b9712b	6405540	511be8b2-da80-4188-8120-a2dff7b9712b	2016-05-02T15:01:32	79		-1			201604290959	1557			0	1
1	3				2						2	1	2016-03-12	1	2016-03-12		Negative		1	2016-03-13	Negative		2	2							2016-05-02T19:01:42.908+04:30	2016-05-02T19:26:32.101+04:30	2016-05-02	uuid:372829d9-df76-4fc6-a8cf-0c8605867366	6405541	372829d9-df76-4fc6-a8cf-0c8605867366	2016-05-02T15:01:33	80		-1			201604290959	1490			0	1
1	3				2						1	1	2016-03-14	1	2016-03-14		Negative		1	2016-03-15	Negative		2	2							2016-05-02T19:02:51.767+04:30	2016-05-02T19:26:40.176+04:30	2016-05-02	uuid:c8e0a838-0378-46d3-8f24-bf83fabe0c69	6405542	c8e0a838-0378-46d3-8f24-bf83fabe0c69	2016-05-02T15:01:34	81		-1			201604290959	1429			0	1
1	3				2						2	1	2016-03-15	1	2016-03-15		Negative		1	2016-03-16	Negative		2	2							2016-05-02T19:04:07.115+04:30	2016-05-02T19:26:09.373+04:30	2016-05-02	uuid:5027f6c6-a8d5-4dbb-8b00-94ef0338ca3e	6405543	5027f6c6-a8d5-4dbb-8b00-94ef0338ca3e	2016-05-02T15:01:34	82		-1			201604290959	1322			0	1
1	3				2						2	6	2016-03-15	1	2016-03-15		Negative		1	2016-03-16	Negative		2	2							2016-05-02T19:06:37.603+04:30	2016-05-02T19:26:15.623+04:30	2016-05-02	uuid:25a5bb2b-ef4e-444a-a7c1-4d4b9d1a1559	6405544	25a5bb2b-ef4e-444a-a7c1-4d4b9d1a1559	2016-05-02T15:01:35	83		-1			201604290959	1178			0	1
1	3				2						2	1	2016-03-16	1	2016-03-16		Negative		1	2016-03-17	Positive	2	1		P-20-019-121-16	2016-03-19	2016-03-20				2016-05-02T19:07:47.511+04:30	2016-05-02T19:27:24.769+04:30	2016-05-02	uuid:0a2d9d94-5a16-46b1-8b89-0a3c3d627382	6405545	0a2d9d94-5a16-46b1-8b89-0a3c3d627382	2016-05-02T15:01:35	84		-1			201604290959	1177			0	1
1	3				2						1	1	2016-03-17	1	2016-03-17		Negative		1	2016-03-18	Negative		2	2							2016-05-02T19:09:17.336+04:30	2016-05-02T19:28:07.589+04:30	2016-05-02	uuid:a4e37928-ecd9-447f-b52d-0b69b99be41a	6405546	a4e37928-ecd9-447f-b52d-0b69b99be41a	2016-05-02T15:01:36	85		-1			201604290959	1130			0	1
1	3				2						1	1	2016-03-18	1	2016-03-18		Negative		1	2016-03-19	Negative		2	2							2016-05-02T19:10:27.606+04:30	2016-05-02T19:28:15.106+04:30	2016-05-02	uuid:78409308-0d41-4587-a4f3-95274f77b4b3	6405547	78409308-0d41-4587-a4f3-95274f77b4b3	2016-05-02T15:01:37	86		-1			201604290959	1068			0	1
1	3				2						1	1	2016-03-18	1	2016-03-18		Positive	4	1	2016-03-19	Positive	4	1		P-20-G019-146-16	2016-03-27	2016-03-28				2016-05-02T19:11:36.996+04:30	2016-05-02T19:28:22.192+04:30	2016-05-02	uuid:4669cddd-f8c8-4880-8a8c-d84c2f1b5563	6405548	4669cddd-f8c8-4880-8a8c-d84c2f1b5563	2016-05-02T15:01:37	87		-1			201604290959	1006			0	1
1	3				2						2	1	2016-03-21	1	2016-03-21		Negative		1	2016-03-22	Negative		2	2							2016-05-02T19:14:15.712+04:30	2016-05-02T19:28:30.589+04:30	2016-05-02	uuid:01248cb1-682e-4d34-920c-9d4d3564bf14	6405549	01248cb1-682e-4d34-920c-9d4d3564bf14	2016-05-02T15:01:38	88		-1			201604290959	855			0	1
1	3				2						1	1	2016-03-25	1	2016-03-25		Negative		1	2016-03-26	Negative		2	2							2016-05-02T19:15:45.146+04:30	2016-05-02T19:27:32.918+04:30	2016-05-02	uuid:7824bfb6-f245-4dea-893a-331a5cc6a24a	6405550	7824bfb6-f245-4dea-893a-331a5cc6a24a	2016-05-02T15:01:39	89		-1			201604290959	707			0	1
1	3				2						1	1	2016-03-28	1	2016-03-28		Negative		1	2016-03-29	Negative		2	2							2016-05-02T19:19:59.014+04:30	2016-05-02T19:28:38.277+04:30	2016-05-02	uuid:fe348632-8cec-41e1-bb3f-5b21b227465a	6405551	fe348632-8cec-41e1-bb3f-5b21b227465a	2016-05-02T15:01:39	90		-1			201604290959	519			0	1
1	3				6						2	1	2016-01-28	1	2016-01-28		Negative		1	2016-01-28	Negative		2	2							2016-05-03T10:15:53.752+05	2016-05-03T10:21:53.759+05	2016-05-03	uuid:a1b05558-7286-42e5-8ebe-5380c686ad0e	6409256	a1b05558-7286-42e5-8ebe-5380c686ad0e	2016-05-03T06:05:41	91		-1			201604290959	360			0	0
1	3				6						1	1	2016-02-17	1	2016-02-17		Negative		1	2016-02-18	Negative		2	2							2016-05-03T10:22:04.108+05	2016-05-03T10:24:09.710+05	2016-05-03	uuid:8f700c1a-d5d9-4829-9da0-2f6891abfde5	6409257	8f700c1a-d5d9-4829-9da0-2f6891abfde5	2016-05-03T06:05:42	92		-1			201604290959	125			0	1
1	3				6						1	1	2016-02-20	1	2016-02-20		Negative		1	2016-02-20	Negative		2	2							2016-05-03T10:24:18.547+05	2016-05-03T10:25:48.312+05	2016-05-03	uuid:c626ba23-a247-40f1-b6d7-ca3a4d7bb43a	6409259	c626ba23-a247-40f1-b6d7-ca3a4d7bb43a	2016-05-03T06:05:44	93		-1			201604290959	90			0	0
1	3				6						2	1	2016-03-29	1	2016-03-29		Negative		1	2016-03-30	Negative		2	2							2016-05-03T10:25:53.769+05	2016-05-03T10:27:26.362+05	2016-05-03	uuid:0a579b42-db80-426e-8668-ad16c4b47dd5	6409260	0a579b42-db80-426e-8668-ad16c4b47dd5	2016-05-03T06:05:45	94		-1			201604290959	93			0	1
1	3				5						2	1	2016-01-28	1	2016-01-28		Positive	1	2				1		P-20-G023-034-16	2016-01-31	2016-01-31				2016-05-03T10:27:48.939+05	2016-05-03T10:34:07.372+05	2016-05-03	uuid:14a67761-8d6d-4cc7-a1c3-a0b854bbb112	6409261	14a67761-8d6d-4cc7-a1c3-a0b854bbb112	2016-05-03T06:05:46	95		-1			201604290959	379			0	NS
1	3				5						1	1	2016-01-04	1	2016-01-04		Negative		1	2016-01-05	Negative		2	2							2016-05-03T10:36:57.295+05	2016-05-03T10:39:13.553+05	2016-05-03	uuid:09c44610-2427-45f6-bb3a-0d71900f0acf	6409262	09c44610-2427-45f6-bb3a-0d71900f0acf	2016-05-03T06:05:47	96		-1			201604290959	136			0	1
1	3				5						1	1	2016-01-11	2																	2016-05-03T10:39:34.563+05	2016-05-03T10:42:14.152+05	2016-05-03	uuid:53bcc220-59ea-42f8-b4a3-f5d5ffbd504b	6409263	53bcc220-59ea-42f8-b4a3-f5d5ffbd504b	2016-05-03T06:05:49	97		-1			201604290959	160			NS	0
1	3				5						1	1	2016-02-06	2																	2016-05-03T10:42:24.449+05	2016-05-03T10:46:33.986+05	2016-05-03	uuid:27252884-b366-4eb3-95d7-b1db343d7501	6409264	27252884-b366-4eb3-95d7-b1db343d7501	2016-05-03T06:05:50	98		-1			201604290959	249			NS	0
1	3				5						1	1	2016-02-10	1	2016-02-10		Negative		1	2016-02-11	Negative		2	2							2016-05-03T10:47:06.470+05	2016-05-03T10:48:41.041+05	2016-05-03	uuid:2821eae3-adf3-4234-a59c-0a32db72276a	6409265	2821eae3-adf3-4234-a59c-0a32db72276a	2016-05-03T06:05:51	99		-1			201604290959	95			0	1
1	3				5						2	1	2016-02-11	1	2016-02-11		Negative		1	2016-02-12	Negative		2	2							2016-05-03T10:48:44.057+05	2016-05-03T10:51:15.120+05	2016-05-03	uuid:d22446d1-068b-4049-90aa-3b32dd5f7064	6409266	d22446d1-068b-4049-90aa-3b32dd5f7064	2016-05-03T06:05:52	100		-1			201604290959	151			0	1
1	3				5						1	1	2016-02-11	1	2016-02-11		Negative		1	2016-02-12	Negative		2	2							2016-05-03T10:51:25.050+05	2016-05-03T10:52:38.171+05	2016-05-03	uuid:d01aed64-4422-4f4e-bd66-b95f052ce649	6409267	d01aed64-4422-4f4e-bd66-b95f052ce649	2016-05-03T06:05:54	101		-1			201604290959	73			0	1
1	3				5						1	1	2016-01-14	2																	2016-05-03T10:52:45.671+05	2016-05-03T10:54:13.443+05	2016-05-03	uuid:07ecc281-b4fc-41c8-a5dd-2ac4a99ecf74	6409269	07ecc281-b4fc-41c8-a5dd-2ac4a99ecf74	2016-05-03T06:05:55	102		-1			201604290959	88			NS	0
1	3				5						1	1	2016-02-16	1	2016-02-17		Negative		2				2	2							2016-05-03T10:54:21.077+05	2016-05-03T10:55:31.118+05	2016-05-03	uuid:5173afd7-5f9a-466e-b074-3b43817d2ba2	6409270	5173afd7-5f9a-466e-b074-3b43817d2ba2	2016-05-03T06:05:56	103		-1			201604290959	70			1	NS
1	3				5						1	1	2016-02-23	1	2016-02-23		Negative		1	2016-02-24	Negative		2	2							2016-05-03T10:55:39.645+05	2016-05-03T10:56:49.106+05	2016-05-03	uuid:6fbeb313-ca0e-45fc-a441-d24afb2d80d9	6409271	6fbeb313-ca0e-45fc-a441-d24afb2d80d9	2016-05-03T06:05:57	104		-1			201604290959	70			0	1
1	3				5						1	1	2016-03-18	1	2016-03-19		Negative		1	2016-03-20	Negative		2	2							2016-05-03T10:57:09.380+05	2016-05-03T10:59:33.261+05	2016-05-03	uuid:cbe0c20b-3924-492f-8abd-af103a2c4f23	6409272	cbe0c20b-3924-492f-8abd-af103a2c4f23	2016-05-03T06:05:59	105		-1			201604290959	144			1	1
1	3				5						1	1	2016-03-20	1	2016-03-20		Negative		1	2016-03-21	Negative		2	2							2016-05-03T10:59:42.043+05	2016-05-03T11:00:57.249+05	2016-05-03	uuid:10f8fcb4-e81b-4471-a5e0-702b7b45eeea	6409273	10f8fcb4-e81b-4471-a5e0-702b7b45eeea	2016-05-03T06:06:00	106		-1			201604290959	75			0	1
1	3				5						1	1	2016-03-21	1	2016-03-22		Negative		1	2016-03-23	Negative		2	2							2016-05-03T11:01:04.388+05	2016-05-03T11:02:09.306+05	2016-05-03	uuid:f017143c-90fc-47dc-bec3-116b2c6eb396	6409274	f017143c-90fc-47dc-bec3-116b2c6eb396	2016-05-03T06:06:01	107		-1			201604290959	65			1	1
1	3				5						1	1	2016-02-23	2																	2016-05-03T11:02:15.718+05	2016-05-03T11:03:57.559+05	2016-05-03	uuid:b7f31a08-b0ed-4754-af70-31e2c0bf5399	6409276	b7f31a08-b0ed-4754-af70-31e2c0bf5399	2016-05-03T06:06:02	108		-1			201604290959	102			NS	0
1	3				5						2	1	2016-03-23	1	2016-03-24		Negative		1	2016-03-25	Negative		2	2							2016-05-03T11:04:00.643+05	2016-05-03T11:05:09.316+05	2016-05-03	uuid:7720f367-232c-4ff8-8c04-58742aa75c70	6409277	7720f367-232c-4ff8-8c04-58742aa75c70	2016-05-03T06:06:04	109		-1			201604290959	69			1	1
1	3				5						1	1	2016-03-30	1	2016-04-01		Negative		1	2016-04-02	Negative		2	2							2016-05-03T11:05:24.043+05	2016-05-03T11:06:24.004+05	2016-05-03	uuid:769bcd64-2800-4e3a-9465-55b399ab7422	6409278	769bcd64-2800-4e3a-9465-55b399ab7422	2016-05-03T06:06:05	110		-1			201604290959	60			2	1
1	3				1						1	1	2016-01-02	1	2016-01-02		Negative		1	2016-01-03	Negative		2	1				P-20-G020-036-16	2016-01-31	2016-01-31	2016-05-03T11:22:10.064+04:30	2016-05-03T11:27:56.917+04:30	2016-05-03	uuid:e45ebe91-e4ca-493f-8a4f-e5e2f624c648	6411161	e45ebe91-e4ca-493f-8a4f-e5e2f624c648	2016-05-03T09:51:09	111		-1			201604290959	346			0	1
1	3				1						1	1	2016-01-03	1	2016-01-03		Negative		1	2016-01-04	Negative		2	2							2016-05-03T11:24:00.798+04:30	2016-05-03T11:26:13.301+04:30	2016-05-03	uuid:d7ff4a98-f9bd-498e-bda4-f5fd0afd7d44	6411162	d7ff4a98-f9bd-498e-bda4-f5fd0afd7d44	2016-05-03T09:51:09	112		-1			201604290959	133			0	1
1	3				1						2	1	2016-01-05	1	2016-01-05		Negative		1	2016-01-06	Negative		1		P-20-G020-004-16	2016-01-05	2016-01-06				2016-05-03T11:29:59.335+04:30	2016-05-03T11:32:04.872+04:30	2016-05-03	uuid:82c208bd-eb12-4494-b012-8a8ee94e8b05	6411163	82c208bd-eb12-4494-b012-8a8ee94e8b05	2016-05-03T09:51:10	113		-1			201604290959	125			0	1
1	3				1						1	1	2016-01-08	1	2016-01-08		Negative		1	2016-01-09	Negative		2	2							2016-05-03T11:32:07.677+04:30	2016-05-03T11:35:39.229+04:30	2016-05-03	uuid:e6fba413-6e98-4822-af4d-a3121d26c695	6411164	e6fba413-6e98-4822-af4d-a3121d26c695	2016-05-03T09:51:10	114		-1			201604290959	212			0	1
1	3				1						1	1	2016-01-17	1	2016-01-17		Positive	3	1	2016-01-18	Positive	3	1		P-20-G020-013-16	2016-01-19	2016-01-20				2016-05-03T11:35:43.017+04:30	2016-05-03T11:39:19.042+04:30	2016-05-03	uuid:aad07839-3360-4546-a4d3-34a640d84fbb	6411165	aad07839-3360-4546-a4d3-34a640d84fbb	2016-05-03T09:51:11	115		-1			201604290959	216			0	1
1	3				1						2	4	2016-01-21	1	2016-01-21		Negative		1	2016-01-22	Negative		2	2							2016-05-03T11:39:22.190+04:30	2016-05-03T11:41:35.846+04:30	2016-05-03	uuid:ba0083c1-2169-4d04-960c-ecab5c884417	6411166	ba0083c1-2169-4d04-960c-ecab5c884417	2016-05-03T09:51:12	116		-1			201604290959	133			0	1
1	3				1						1	4	2016-01-26	1	2016-01-26		Positive	4	1	2016-01-28	Positive	4	1		P-20-G020-022-16	2016-01-28	2016-01-29				2016-05-03T11:41:39.073+04:30	2016-05-03T11:44:15.845+04:30	2016-05-03	uuid:3ac64d93-9119-4f41-9df1-986d00791e8d	6411167	3ac64d93-9119-4f41-9df1-986d00791e8d	2016-05-03T09:51:12	117		-1			201604290959	156			0	2
1	3				1						2	4	2016-01-29	1	2016-01-29		Negative		1	2016-01-30	Negative		2	1				P-20-020-037-16	2016-01-31	2016-01-31	2016-05-03T11:44:25.588+04:30	2016-05-03T11:48:21.497+04:30	2016-05-03	uuid:cc669f85-4f7e-4c7e-bd94-c42eb3b68be7	6411168	cc669f85-4f7e-4c7e-bd94-c42eb3b68be7	2016-05-03T09:51:13	118		-1			201604290959	236			0	1
1	3				1						1	4	2016-01-29	1	2016-01-29		Positive	4	1	2016-01-30	Positive	4	1		P-20-G020-035-16	2016-01-31	2016-01-31				2016-05-03T11:48:25.061+04:30	2016-05-03T11:54:50.867+04:30	2016-05-03	uuid:dc76cc40-1af2-423c-b0f2-f28f24f5d93d	6411169	dc76cc40-1af2-423c-b0f2-f28f24f5d93d	2016-05-03T09:51:13	119		-1			201604290959	385			0	1
1	3				1						1	6	2016-01-30	1	2016-01-30		Negative		1	2016-01-31	Negative		2	2							2016-05-03T11:54:53.575+04:30	2016-05-03T12:04:48.546+04:30	2016-05-03	uuid:f1f8fd7f-2ca0-41db-a071-a31dea006f72	6411170	f1f8fd7f-2ca0-41db-a071-a31dea006f72	2016-05-03T09:51:14	120		-1			201604290959	595			0	1
1	3				1						2	6	2016-01-30	1	2016-01-30		Negative		1	2016-01-31	Negative		2	2							2016-05-03T12:04:55.754+04:30	2016-05-03T12:07:17.719+04:30	2016-05-03	uuid:110e2bee-8917-4dd3-b946-8d79c1611f58	6411171	110e2bee-8917-4dd3-b946-8d79c1611f58	2016-05-03T09:51:14	121		-1			201604290959	142			0	1
1	3				1						1	6	2016-01-30	1	2016-01-30		Negative		1	2016-01-31	Negative		2	2							2016-05-03T12:07:24.875+04:30	2016-05-03T12:08:37.348+04:30	2016-05-03	uuid:dc44c06d-c5e2-4914-be6a-b6115e23c301	6411172	dc44c06d-c5e2-4914-be6a-b6115e23c301	2016-05-03T09:51:15	122		-1			201604290959	73			0	1
1	3				1						1	6	2016-01-30	1	2016-01-30		Negative		1	2016-01-31	Negative		2	2							2016-05-03T12:08:43.006+04:30	2016-05-03T12:10:58.535+04:30	2016-05-03	uuid:62860dbf-eb1f-4411-aad5-f410b5de51db	6411173	62860dbf-eb1f-4411-aad5-f410b5de51db	2016-05-03T09:51:15	123		-1			201604290959	135			0	1
1	3				1						1	6	2016-01-31	1	2016-01-31		Negative		1	2016-01-31	Negative		2	2							2016-05-03T12:11:10.869+04:30	2016-05-03T12:17:26.036+04:30	2016-05-03	uuid:8ad99476-4c11-410f-aa1e-3790ac6494ce	6411174	8ad99476-4c11-410f-aa1e-3790ac6494ce	2016-05-03T09:51:16	124		-1			201604290959	376			0	0
1	3				1						2	6	2016-01-30	1	2016-01-30		Negative		1	2016-01-31	Negative		2	2							2016-05-03T12:17:30.108+04:30	2016-05-03T12:19:37.866+04:30	2016-05-03	uuid:4dc74c7f-5ee6-4c1c-b196-58df76bc4b5f	6411175	4dc74c7f-5ee6-4c1c-b196-58df76bc4b5f	2016-05-03T09:51:16	125		-1			201604290959	127			0	1
2		2						2			1	1	2015-10-01	1	2015-10-01		Negative		1	2015-10-02	Negative		2	2							2016-05-03T12:49:21.589+04:30	2016-05-03T13:00:40.898+04:30	2016-05-03	uuid:4b4b613d-fcf0-4cb5-a245-4b1efa634107	6413030	4b4b613d-fcf0-4cb5-a245-4b1efa634107	2016-05-03T12:56:39	126		-1			201604290959	679			0	1
2		2						2			1	1	2015-10-01	1	2015-10-01		Negative		1	2015-10-02	Negative		2	2							2016-05-03T13:00:44.477+04:30	2016-05-03T13:02:04.563+04:30	2016-05-03	uuid:63977d52-15b5-4c7c-9d78-0567dd530a37	6413031	63977d52-15b5-4c7c-9d78-0567dd530a37	2016-05-03T12:56:40	127		-1			201604290959	80			0	1
2		2						2			2	1	2015-10-02	1	2015-10-02		Negative		1	2015-10-03	Negative		2	2							2016-05-03T13:02:07.892+04:30	2016-05-03T13:03:07.950+04:30	2016-05-03	uuid:a85dc19e-84c0-4968-88f6-51005224bdbf	6413033	a85dc19e-84c0-4968-88f6-51005224bdbf	2016-05-03T12:56:41	128		-1			201604290959	60			0	1
2		2						2			2	1	2015-10-02	1	2015-10-02		Negative		1	2015-10-03	Negative		2	2							2016-05-03T13:03:11.425+04:30	2016-05-03T13:04:11.904+04:30	2016-05-03	uuid:ca3c914f-0807-4c2a-8c53-2617c22ca9f2	6413034	ca3c914f-0807-4c2a-8c53-2617c22ca9f2	2016-05-03T12:56:41	129		-1			201604290959	60			0	1
2		2						2			2	1	2015-10-03	1	2015-10-03		Negative		2				2	2							2016-05-03T13:04:15.136+04:30	2016-05-03T13:05:25.332+04:30	2016-05-03	uuid:61ccb9c7-0ce4-4680-8f5e-cd0e3d95926e	6413035	61ccb9c7-0ce4-4680-8f5e-cd0e3d95926e	2016-05-03T12:56:42	130		-1			201604290959	70			0	NS
2		2						2			2	1	2015-10-04	1	2015-10-04		Negative		1	2015-10-05	Negative		2	2							2016-05-03T13:05:28.641+04:30	2016-05-03T13:06:28.848+04:30	2016-05-03	uuid:77849b3d-55fb-43f0-b888-e14a2f54a7a5	6413036	77849b3d-55fb-43f0-b888-e14a2f54a7a5	2016-05-03T12:56:42	131		-1			201604290959	60			0	1
2		2						2			2	1	2015-10-04	1	2015-10-04		Negative		1	2015-10-05	Negative		2	2							2016-05-03T13:06:31.758+04:30	2016-05-03T13:07:25.433+04:30	2016-05-03	uuid:45e9ecf9-a204-44d6-b2e6-054d4f93185c	6413037	45e9ecf9-a204-44d6-b2e6-054d4f93185c	2016-05-03T12:56:43	132		-1			201604290959	54			0	1
2		2						2			1	1	2015-10-05	1	2015-10-05		Negative		1	2015-10-06	Negative		2	2							2016-05-03T13:07:28.200+04:30	2016-05-03T13:08:42.804+04:30	2016-05-03	uuid:8f74bc96-9f03-4d44-8130-cc3e6a4dacc3	6413038	8f74bc96-9f03-4d44-8130-cc3e6a4dacc3	2016-05-03T12:56:44	133		-1			201604290959	74			0	1
2		2						2			1	1	2015-10-06	1	2015-10-06		Negative		1	2015-10-07	Negative		2	2							2016-05-03T13:08:45.721+04:30	2016-05-03T13:09:30.829+04:30	2016-05-03	uuid:d46484b4-207b-4744-ac4d-cfd8f9260057	6413040	d46484b4-207b-4744-ac4d-cfd8f9260057	2016-05-03T12:56:44	134		-1			201604290959	45			0	1
2		2						2			1	1	2015-10-06	1	2015-10-06		Negative		1	2015-10-07	Negative		2	2							2016-05-03T13:09:33.515+04:30	2016-05-03T13:11:13.071+04:30	2016-05-03	uuid:0f6ec14e-8eaa-43a9-a137-c8654a9652bd	6413041	0f6ec14e-8eaa-43a9-a137-c8654a9652bd	2016-05-03T12:56:45	135		-1			201604290959	100			0	1
2		2						2			2	1	2015-10-07	1	2015-10-07		Negative		2				2	2							2016-05-03T13:11:18.973+04:30	2016-05-03T13:12:21.566+04:30	2016-05-03	uuid:6c611a56-5074-4b88-ac59-0dc2411d84a1	6413042	6c611a56-5074-4b88-ac59-0dc2411d84a1	2016-05-03T12:56:46	136		-1			201604290959	63			0	NS
2		2						2			1	1	2015-10-07	1	2015-10-07		Negative		1	2015-10-08	Negative		2	2							2016-05-03T13:12:24.006+04:30	2016-05-03T13:13:21.585+04:30	2016-05-03	uuid:e04b97af-abfc-4aa5-a0ba-9f64a61886e6	6413043	e04b97af-abfc-4aa5-a0ba-9f64a61886e6	2016-05-03T12:56:46	137		-1			201604290959	57			0	1
2		2						2			1	1	2015-10-17	1	2015-10-17		Negative		2				2	2							2016-05-03T13:13:25.779+04:30	2016-05-03T13:14:29.631+04:30	2016-05-03	uuid:ca68d7fa-f975-49b0-aa0b-484f5fd74c7f	6413045	ca68d7fa-f975-49b0-aa0b-484f5fd74c7f	2016-05-03T12:56:47	138		-1			201604290959	64			0	NS
2		2						2			1	1	2015-10-17	1	2015-10-17		Negative		1	2015-10-18	Negative		2	2							2016-05-03T13:14:35.945+04:30	2016-05-03T13:15:55.324+04:30	2016-05-03	uuid:700a1a9e-7bac-47b5-891f-c01b7ffcc622	6413046	700a1a9e-7bac-47b5-891f-c01b7ffcc622	2016-05-03T12:56:48	139		-1			201604290959	80			0	1
2		2						2			1	1	2015-10-18	1	2015-10-18		Negative		1	2015-10-19	Negative		2	2							2016-05-03T13:15:57.978+04:30	2016-05-03T13:16:55.507+04:30	2016-05-03	uuid:44d05c02-747e-4f53-a725-daad4718db1e	6413047	44d05c02-747e-4f53-a725-daad4718db1e	2016-05-03T12:56:48	140		-1			201604290959	58			0	1
2		2						2			1	1	2015-10-18	1	2015-10-18		Negative		1	2015-10-19	Negative		2	2							2016-05-03T13:16:58.031+04:30	2016-05-03T13:17:49.491+04:30	2016-05-03	uuid:544f6e15-8198-4edb-aa27-c5ba73530d4e	6413048	544f6e15-8198-4edb-aa27-c5ba73530d4e	2016-05-03T12:56:49	141		-1			201604290959	51			0	1
2		2						2			2	1	2015-10-20	1	2015-10-20		Negative		1	2015-10-21	Negative		2	2							2016-05-03T13:17:52.121+04:30	2016-05-03T13:18:47.035+04:30	2016-05-03	uuid:d4043915-5afe-4884-adbe-4409a0ed77e0	6413049	d4043915-5afe-4884-adbe-4409a0ed77e0	2016-05-03T12:56:49	142		-1			201604290959	55			0	1
2		2						2			2	1	2015-10-20	1	2015-10-20		Negative		1	2015-10-21	Negative		2	2							2016-05-03T13:18:49.864+04:30	2016-05-03T13:19:37.020+04:30	2016-05-03	uuid:569d3499-b82a-4476-8b5e-0c8e2b8b3f10	6413050	569d3499-b82a-4476-8b5e-0c8e2b8b3f10	2016-05-03T12:56:50	143		-1			201604290959	48			0	1
2		2						2			2	1	2015-10-26	1	2015-10-26		Positive	2	1	2015-10-27	Positive	3	1		S-03-G13-141-15	2015-10-26	2015-10-26				2016-05-03T13:19:41.604+04:30	2016-05-03T13:22:46.091+04:30	2016-05-03	uuid:7a5d7a5f-bdf0-449f-86c6-ce3508302644	6413051	7a5d7a5f-bdf0-449f-86c6-ce3508302644	2016-05-03T12:56:51	144		-1			201604290959	185			0	1
2		2						2			1	1	2015-10-26	1	2015-10-26		Negative		1	2015-10-27	Negative		2	2							2016-05-03T13:22:49.367+04:30	2016-05-03T13:25:24.546+04:30	2016-05-03	uuid:a2ce8440-927f-4e30-add9-b79061bbf776	6413053	a2ce8440-927f-4e30-add9-b79061bbf776	2016-05-03T12:56:51	145		-1			201604290959	155			0	1
2		2						2			1	1	2015-10-28	1	2015-10-28		Negative		1	2015-10-28	Negative		2	2							2016-05-03T13:25:27.306+04:30	2016-05-03T13:26:21.857+04:30	2016-05-03	uuid:9b5719ba-de0c-43c5-923a-17fba1e84b4f	6413054	9b5719ba-de0c-43c5-923a-17fba1e84b4f	2016-05-03T12:56:52	146		-1			201604290959	54			0	0
2		2						2			1	1	2015-10-28	1	2015-10-28		Negative		1	2015-10-29	Negative		2	2							2016-05-03T13:26:24.259+04:30	2016-05-03T13:28:08.857+04:30	2016-05-03	uuid:b82ac358-ac16-4682-ad0b-13f46174bec2	6413055	b82ac358-ac16-4682-ad0b-13f46174bec2	2016-05-03T12:56:53	147		-1			201604290959	104			0	1
2		2						2			1	1	2015-10-30	1	2015-10-30		Negative		1	2015-10-31	Negative		2	2							2016-05-03T13:28:11.250+04:30	2016-05-03T13:29:13.051+04:30	2016-05-03	uuid:fd4cd116-d7c1-4b20-baa8-868806ebd255	6413056	fd4cd116-d7c1-4b20-baa8-868806ebd255	2016-05-03T12:56:53	148		-1			201604290959	62			0	1
2		2						2			2	1	2015-10-30	1	2015-10-30		Negative		1	2015-10-31	Negative		2	2							2016-05-03T13:29:15.865+04:30	2016-05-03T13:30:30.731+04:30	2016-05-03	uuid:b610f7a0-536d-4a6a-baa7-b260f70e2a3f	6413059	b610f7a0-536d-4a6a-baa7-b260f70e2a3f	2016-05-03T12:56:56	149		-1			201604290959	75			0	1
2		2						2			2	1	2015-10-30	1	2015-10-30		Negative		1	2015-10-31	Negative		2	2							2016-05-03T13:30:33.906+04:30	2016-05-03T13:31:22.378+04:30	2016-05-03	uuid:de12d116-1ae5-4db3-9f3d-2485a5564c63	6413060	de12d116-1ae5-4db3-9f3d-2485a5564c63	2016-05-03T12:56:57	150		-1			201604290959	49			0	1
2		2						2			1	1	2015-10-30	1	2015-10-30		Negative		1	2015-10-31	Negative		2	2							2016-05-03T13:31:25.050+04:30	2016-05-03T13:32:34.240+04:30	2016-05-03	uuid:2987accc-c710-4da5-b612-bfcefaf7530a	6413061	2987accc-c710-4da5-b612-bfcefaf7530a	2016-05-03T12:56:58	151		-1			201604290959	69			0	1
2		2						2			2	1	2015-10-31	1	2015-10-31		Negative		1	2015-11-01	Negative		2	2							2016-05-03T13:32:37.136+04:30	2016-05-03T13:33:54.256+04:30	2016-05-03	uuid:987c3b6e-00a8-4e10-9ce5-3688e544bcdf	6413062	987c3b6e-00a8-4e10-9ce5-3688e544bcdf	2016-05-03T12:56:59	152		-1			201604290959	77			0	1
2		2						2			2	1	2015-11-01	1	2015-11-01		Negative		1	2015-11-02	Negative		2	2							2016-05-03T13:34:22.082+04:30	2016-05-03T13:36:39.151+04:30	2016-05-03	uuid:30593dc5-fb1d-4058-a00c-8b8c6fc3076e	6413063	30593dc5-fb1d-4058-a00c-8b8c6fc3076e	2016-05-03T12:57:00	153		-1			201604290959	137			0	1
2		2						2			2	1	2015-11-01	1	2015-11-01		Negative		1	2015-11-02	Negative		2	2							2016-05-03T13:36:43.940+04:30	2016-05-03T13:38:43.012+04:30	2016-05-03	uuid:3340406c-cce8-4b04-8acf-db399e082b9f	6413064	3340406c-cce8-4b04-8acf-db399e082b9f	2016-05-03T12:57:00	154		-1			201604290959	120			0	1
2		2						2			2	1	2015-11-02	1	2015-11-02		Negative		1	2015-11-03	Negative		2	2							2016-05-03T13:38:53.522+04:30	2016-05-03T13:40:26.256+04:30	2016-05-03	uuid:cbc7536d-7e59-47bd-81f3-e4862b99451a	6413065	cbc7536d-7e59-47bd-81f3-e4862b99451a	2016-05-03T12:57:01	155		-1			201604290959	93			0	1
2		2						2			2	1	2015-11-02	1	2015-11-02		Negative		1	2015-11-03	Negative		2	2							2016-05-03T13:40:43.435+04:30	2016-05-03T13:42:07.402+04:30	2016-05-03	uuid:53fe2542-987c-494a-968e-9c6e900d042a	6413066	53fe2542-987c-494a-968e-9c6e900d042a	2016-05-03T12:57:02	156		-1			201604290959	84			0	1
2		2						2			1	1	2015-11-03	1	2015-11-03		Negative		1	2015-11-04	Negative		2	2							2016-05-03T13:42:11.502+04:30	2016-05-03T13:43:35.699+04:30	2016-05-03	uuid:e714ad31-ddd6-4b96-bc75-ce176d7fa22b	6413067	e714ad31-ddd6-4b96-bc75-ce176d7fa22b	2016-05-03T12:57:02	157		-1			201604290959	84			0	1
2		2						2			1	1	2015-11-03	1	2015-11-03		Negative		1	2015-11-04	Negative		2	2							2016-05-03T13:43:44.126+04:30	2016-05-03T13:45:00.452+04:30	2016-05-03	uuid:e7e4a28f-8d0b-4f0a-8dde-b27d608aa059	6413068	e7e4a28f-8d0b-4f0a-8dde-b27d608aa059	2016-05-03T12:57:03	158		-1			201604290959	76			0	1
2		2						2			2	1	2015-11-03	1	2015-11-03		Negative		1	2015-11-04	Negative		2	2							2016-05-03T13:45:03.641+04:30	2016-05-03T13:46:18.872+04:30	2016-05-03	uuid:5a1b36ed-ab7e-4612-967d-da00bda2c34c	6413069	5a1b36ed-ab7e-4612-967d-da00bda2c34c	2016-05-03T12:57:04	159		-1			201604290959	75			0	1
2		2						2			2	1	2015-11-03	1	2015-11-03		Negative		1	2015-11-04	Negative		2	2							2016-05-03T13:46:22.245+04:30	2016-05-03T13:47:22.612+04:30	2016-05-03	uuid:1505ad3f-bf16-4dc2-9caf-838074fd499c	6413070	1505ad3f-bf16-4dc2-9caf-838074fd499c	2016-05-03T12:57:05	160		-1			201604290959	60			0	1
2		2						2			2	1	2015-11-03	1	2015-11-03		Negative		1	2015-11-04	Negative		2	2							2016-05-03T13:47:27.115+04:30	2016-05-03T13:49:09.757+04:30	2016-05-03	uuid:cb4f3567-e390-4c20-b5fc-752afb745275	6413071	cb4f3567-e390-4c20-b5fc-752afb745275	2016-05-03T12:57:05	161		-1			201604290959	102			0	1
2		2						2			1	1	2015-11-03	1	2015-11-04		Negative		1	2015-11-04	Negative		2	2							2016-05-03T13:49:14.029+04:30	2016-05-03T13:51:18.245+04:30	2016-05-03	uuid:1131354e-a7bc-4acf-86af-bfaab5c02363	6413072	1131354e-a7bc-4acf-86af-bfaab5c02363	2016-05-03T12:57:06	162		-1			201604290959	124			1	0
2		2						2			2	1	2015-11-04	1	2015-11-04		Negative		1	2015-11-05	Negative		2	2							2016-05-03T13:51:24.164+04:30	2016-05-03T13:52:29.405+04:30	2016-05-03	uuid:41cb3a6d-240a-47d5-97f3-19d9bc173211	6413073	41cb3a6d-240a-47d5-97f3-19d9bc173211	2016-05-03T12:57:07	163		-1			201604290959	65			0	1
2		2						2			1	1	2015-11-04	1	2015-11-04		Negative		1	2015-11-05	Negative		2	2							2016-05-03T13:53:55.618+04:30	2016-05-03T13:55:45.652+04:30	2016-05-03	uuid:126d6786-8583-47d5-83e4-210fc8e67804	6413074	126d6786-8583-47d5-83e4-210fc8e67804	2016-05-03T12:57:07	164		-1			201604290959	110			0	1
2		2						2			1	1	2015-11-04	1	2015-11-04		Positive	4	1	2015-11-05	Positive	4	1		S/3/G 013/156/15	2015-11-17	2015-11-17				2016-05-03T13:55:49.532+04:30	2016-05-03T13:58:57.401+04:30	2016-05-03	uuid:45fa019b-ee8b-4318-b070-e8d4e26c07a2	6413075	45fa019b-ee8b-4318-b070-e8d4e26c07a2	2016-05-03T12:57:08	165		-1			201604290959	188			0	1
2		2						2			2	1	2015-11-04	1	2015-11-04		Negative		1	2015-11-05	Negative		2	2							2016-05-03T13:59:01.043+04:30	2016-05-03T14:00:08.912+04:30	2016-05-03	uuid:9ce4e2e0-8e7c-465a-a909-71e7fca6fcb6	6413077	9ce4e2e0-8e7c-465a-a909-71e7fca6fcb6	2016-05-03T12:57:09	166		-1			201604290959	67			0	1
2		2						2			2	1	2015-11-04	1	2015-11-04		Negative		1	2015-11-05	Negative		2	2							2016-05-03T14:00:12.237+04:30	2016-05-03T14:01:54.586+04:30	2016-05-03	uuid:42163317-768e-463f-a9cc-cc03d9405d67	6413078	42163317-768e-463f-a9cc-cc03d9405d67	2016-05-03T12:57:09	167		-1			201604290959	102			0	1
2		2						2			2	1	2015-11-04	1	2015-11-04		Negative		1	2015-11-05	Negative		2	2							2016-05-03T14:01:59.107+04:30	2016-05-03T14:03:13.829+04:30	2016-05-03	uuid:06421a91-b5fb-41ea-99ca-34d3f2d6115d	6413079	06421a91-b5fb-41ea-99ca-34d3f2d6115d	2016-05-03T12:57:10	168		-1			201604290959	74			0	1
2		2						2			2	1	2015-11-05	1	2015-11-05		Negative		1	2015-11-06	Negative		2	2							2016-05-03T14:03:27.736+04:30	2016-05-03T14:05:15.783+04:30	2016-05-03	uuid:e668b7f4-8b0d-4798-b5cc-e6769bf14175	6413080	e668b7f4-8b0d-4798-b5cc-e6769bf14175	2016-05-03T12:57:11	169		-1			201604290959	108			0	1
2		2						2			2	1	2015-11-05	1	2015-11-05		Negative		1	2015-11-06	Negative		2	2							2016-05-03T14:05:19.106+04:30	2016-05-03T14:07:43.098+04:30	2016-05-03	uuid:01cfb43f-7d39-45f5-854a-bd795df728d1	6413081	01cfb43f-7d39-45f5-854a-bd795df728d1	2016-05-03T12:57:12	170		-1			201604290959	144			0	1
2		2						2			2	1	2015-11-05	1	2015-11-05		Negative		1	2015-11-06	Negative		2	1				S/3/G013/157/15	2015-11-17	2015-11-17	2016-05-03T14:07:48.170+04:30	2016-05-03T14:10:52.238+04:30	2016-05-03	uuid:1933b3a8-ec02-4299-9380-6dd48dadb6e9	6413082	1933b3a8-ec02-4299-9380-6dd48dadb6e9	2016-05-03T12:57:12	171		-1			201604290959	184			0	1
2		2						2			2	1	2015-11-05	1	2015-11-05		Negative		1	2015-11-06	Negative		2	2							2016-05-03T14:12:55.880+04:30	2016-05-03T14:15:58.843+04:30	2016-05-03	uuid:f87eda24-4751-407e-962b-43d05e19db1c	6413083	f87eda24-4751-407e-962b-43d05e19db1c	2016-05-03T12:57:13	172		-1			201604290959	183			0	1
2		2						2			1	1	2015-11-07	1	2015-11-07		Negative		1	2015-11-08	Negative		2	2							2016-05-03T14:16:02.362+04:30	2016-05-03T14:17:15.767+04:30	2016-05-03	uuid:26e0bb21-9b0e-4f27-b0c1-5e169c89788a	6413084	26e0bb21-9b0e-4f27-b0c1-5e169c89788a	2016-05-03T12:57:14	173		-1			201604290959	73			0	1
2		2						2			1	1	2015-11-07	1	2015-11-07		Negative		1	2015-11-08	Negative		2	2							2016-05-03T14:17:20.260+04:30	2016-05-03T14:19:17.919+04:30	2016-05-03	uuid:78f0f49d-3f66-4d25-9ee9-bf64a68a0759	6413085	78f0f49d-3f66-4d25-9ee9-bf64a68a0759	2016-05-03T12:57:15	174		-1			201604290959	117			0	1
2		2						2			2	1	2015-11-07	1	2015-11-08		Negative		1	2015-11-08	Negative		2	2							2016-05-03T14:19:21.117+04:30	2016-05-03T14:20:25.413+04:30	2016-05-03	uuid:11b5c896-19a6-459a-b126-8f7ec7219b67	6413086	11b5c896-19a6-459a-b126-8f7ec7219b67	2016-05-03T12:57:16	175		-1			201604290959	64			1	0
2		2						2			1	1	2015-11-07	1	2015-11-07		Positive	3	1	2015-11-08	Positive	3	1		S/G008/151/15	2015-11-10	2015-11-10				2016-05-03T14:20:28.342+04:30	2016-05-03T14:23:49.287+04:30	2016-05-03	uuid:1fc21e7a-778a-4169-a4e5-e50ccd4c48c7	6413087	1fc21e7a-778a-4169-a4e5-e50ccd4c48c7	2016-05-03T12:57:17	176		-1			201604290959	201			0	1
2		2						2			1	1	2015-11-07	1	2015-11-07		Negative		1	2015-11-08	Negative		2	2							2016-05-03T14:23:52.578+04:30	2016-05-03T14:25:13.164+04:30	2016-05-03	uuid:81d464b2-df8e-4150-b5d4-fab9c027f333	6413088	81d464b2-df8e-4150-b5d4-fab9c027f333	2016-05-03T12:57:18	177		-1			201604290959	81			0	1
2		2						2			1	1	2015-11-09	1	2015-11-09		Negative		1	2015-11-10	Negative		2	2							2016-05-03T14:25:17.009+04:30	2016-05-03T15:06:26.325+04:30	2016-05-03	uuid:94d00bae-9d07-41ac-9adb-4252edcf4a1c	6413089	94d00bae-9d07-41ac-9adb-4252edcf4a1c	2016-05-03T12:57:18	178		-1			201604290959	2469			0	1
2		2						2			1	1	2015-11-10	1	2015-11-10		Negative		1	2015-11-11	Negative		2	2							2016-05-03T15:06:29.106+04:30	2016-05-03T15:07:20.057+04:30	2016-05-03	uuid:b7542c80-0d01-43a1-922b-22b5d8aa0aec	6413090	b7542c80-0d01-43a1-922b-22b5d8aa0aec	2016-05-03T12:57:19	179		-1			201604290959	51			0	1
2		2						2			1	1	2015-11-11	1	2015-11-11		Negative		1	2015-11-12	Negative		2	2							2016-05-03T15:07:22.911+04:30	2016-05-03T15:08:21.802+04:30	2016-05-03	uuid:fa387f1e-24ee-4ba5-9d33-eb94f001b2f5	6413091	fa387f1e-24ee-4ba5-9d33-eb94f001b2f5	2016-05-03T12:57:20	180		-1			201604290959	59			0	1
2		2						2			2	1	2015-11-12	1	2015-11-12		Negative		2				2	2							2016-05-03T15:08:24.158+04:30	2016-05-03T15:09:27.519+04:30	2016-05-03	uuid:da1c89d8-1495-4010-8fb5-c851f800e7f4	6413092	da1c89d8-1495-4010-8fb5-c851f800e7f4	2016-05-03T12:57:20	181		-1			201604290959	63			0	NS
2		2						2			2	1	2015-11-13	1	2015-11-13		Negative		1	2015-11-14	Negative		2	2							2016-05-03T15:09:29.933+04:30	2016-05-03T15:10:20.800+04:30	2016-05-03	uuid:f37e65de-8590-471c-8b30-10cadf53f38a	6413093	f37e65de-8590-471c-8b30-10cadf53f38a	2016-05-03T12:57:21	182		-1			201604290959	51			0	1
2		2						2			1	1	2015-11-14	1	2015-11-14		Negative		1	2015-11-15	Negative		2	2							2016-05-03T15:10:23.117+04:30	2016-05-03T15:11:20.546+04:30	2016-05-03	uuid:9d813b49-a798-4cd1-b254-35c657e00593	6413094	9d813b49-a798-4cd1-b254-35c657e00593	2016-05-03T12:57:22	183		-1			201604290959	57			0	1
2		2						2			2	1	2015-11-14	1	2015-11-14		Negative		1	2015-11-15	Negative		2	2							2016-05-03T15:11:23.526+04:30	2016-05-03T15:12:38.080+04:30	2016-05-03	uuid:4b43484f-ef65-447b-bb1e-1e2965dad8c9	6413095	4b43484f-ef65-447b-bb1e-1e2965dad8c9	2016-05-03T12:57:22	184		-1			201604290959	75			0	1
2		2						2			2	1	2015-11-19	1	2015-11-19		Negative		1	2015-11-20	Negative		2	2							2016-05-03T15:12:41.049+04:30	2016-05-03T15:13:40.131+04:30	2016-05-03	uuid:dcc00d17-1c16-4eb6-a06f-221e3585549f	6413096	dcc00d17-1c16-4eb6-a06f-221e3585549f	2016-05-03T12:57:23	185		-1			201604290959	59			0	1
2		2						2			1	1	2015-11-19	1	2015-11-19		Negative		1	2015-11-20	Negative		2	2							2016-05-03T15:13:42.419+04:30	2016-05-03T15:14:36.028+04:30	2016-05-03	uuid:f2f1d318-db20-400d-8684-e9a60c88fdfd	6413097	f2f1d318-db20-400d-8684-e9a60c88fdfd	2016-05-03T12:57:24	186		-1			201604290959	54			0	1
2		2						2			1	1	2015-11-19	1	2015-11-19		Negative		1	2015-11-20	Negative		2	2							2016-05-03T15:14:38.376+04:30	2016-05-03T15:15:32.703+04:30	2016-05-03	uuid:24eed1b9-22a9-4c05-94e9-183efe75fbd5	6413098	24eed1b9-22a9-4c05-94e9-183efe75fbd5	2016-05-03T12:57:24	187		-1			201604290959	54			0	1
2		2						2			1	1	2015-11-22	1	2015-11-22		Negative		2				2	2							2016-05-03T15:15:35.002+04:30	2016-05-03T15:16:15.255+04:30	2016-05-03	uuid:2daf49c3-1068-4aa4-a49d-628bb0d63a34	6413099	2daf49c3-1068-4aa4-a49d-628bb0d63a34	2016-05-03T12:57:25	188		-1			201604290959	40			0	NS
2		2						2			2	1	2015-11-23	1	2015-11-23		Negative		1	2015-11-24	Negative		2	2							2016-05-03T15:16:17.721+04:30	2016-05-03T15:17:12.453+04:30	2016-05-03	uuid:0dba23b9-bb27-488a-83df-182f7c838265	6413101	0dba23b9-bb27-488a-83df-182f7c838265	2016-05-03T12:57:30	189		-1			201604290959	55			0	1
2		2						2			2	1	2015-11-23	1	2015-11-23		Negative		1	2015-11-24	Negative		2	2							2016-05-03T15:17:14.729+04:30	2016-05-03T15:18:16.198+04:30	2016-05-03	uuid:c0ae2640-43aa-4bc5-8ce5-fa32fb20cddf	6413102	c0ae2640-43aa-4bc5-8ce5-fa32fb20cddf	2016-05-03T12:57:31	190		-1			201604290959	62			0	1
2		2						2			2	1	2015-11-23	1	2015-11-23		Positive	4	1	2015-11-25	Positive	4	1		S-03-G013-169-15	2015-12-05	2015-12-05				2016-05-03T15:18:18.455+04:30	2016-05-03T15:20:04.115+04:30	2016-05-03	uuid:f900caf7-01cc-4905-8f05-e8925e2063cf	6413103	f900caf7-01cc-4905-8f05-e8925e2063cf	2016-05-03T12:57:32	191		-1			201604290959	106			0	2
2		2						2			1	1	2015-11-25	1	2015-11-25		Negative		2				2	2							2016-05-03T15:20:07.898+04:30	2016-05-03T15:21:01.578+04:30	2016-05-03	uuid:3f56c6b2-c1d2-43c3-ad8b-18749e470b9c	6413104	3f56c6b2-c1d2-43c3-ad8b-18749e470b9c	2016-05-03T12:57:32	192		-1			201604290959	54			0	NS
2		2						2			1	1	2015-11-26	1	2015-11-26		Negative		1	2015-11-27	Negative		2	2							2016-05-03T15:21:03.971+04:30	2016-05-03T15:22:07.521+04:30	2016-05-03	uuid:e54b801e-7c47-42f1-9e41-e36c20bd8317	6413105	e54b801e-7c47-42f1-9e41-e36c20bd8317	2016-05-03T12:57:33	193		-1			201604290959	64			0	1
2		2						2			2	1	2015-11-28	1	2015-11-28		Negative		1	2015-11-29	Negative		2	2							2016-05-03T15:22:10.799+04:30	2016-05-03T15:23:21.691+04:30	2016-05-03	uuid:ea23d70a-fe6e-48f7-8aa7-dcb9d414ad45	6413106	ea23d70a-fe6e-48f7-8aa7-dcb9d414ad45	2016-05-03T12:57:34	194		-1			201604290959	71			0	1
2		2						2			1	1	2015-11-28	1	2015-11-28		Negative		1	2015-11-29	Negative		2	2							2016-05-03T15:23:24.136+04:30	2016-05-03T15:24:24.137+04:30	2016-05-03	uuid:c277e25f-f881-4c90-b504-aeedcc2e53ee	6413108	c277e25f-f881-4c90-b504-aeedcc2e53ee	2016-05-03T12:57:36	195		-1			201604290959	60			0	1
2		2						2			2	1	2015-11-28	1	2015-11-28		Negative		1	2015-11-29	Negative		2	2							2016-05-03T15:24:29.181+04:30	2016-05-03T15:25:51.404+04:30	2016-05-03	uuid:7c157864-e589-409a-8bf9-205131f73937	6413109	7c157864-e589-409a-8bf9-205131f73937	2016-05-03T12:57:37	196		-1			201604290959	82			0	1
2		2						2			2	1	2015-11-29	1	2015-11-29		Negative		1	2015-11-30	Negative		2	2							2016-05-03T15:26:21.895+04:30	2016-05-03T15:27:22.295+04:30	2016-05-03	uuid:2faa7b70-b4bd-4dbd-8e5c-2fa034d4f165	6413110	2faa7b70-b4bd-4dbd-8e5c-2fa034d4f165	2016-05-03T12:57:38	197		-1			201604290959	61			0	1
2		2						2			2	1	2015-12-02	1	2015-12-02		Negative		1	2015-12-03	Negative		2	2							2016-05-03T15:27:26.701+04:30	2016-05-03T15:28:26.866+04:30	2016-05-03	uuid:b55f683b-c11d-45f7-891b-ab5cfc0bb7c8	6413111	b55f683b-c11d-45f7-891b-ab5cfc0bb7c8	2016-05-03T12:57:38	198		-1			201604290959	60			0	1
2		2						2			2	1	2015-12-02	1	2015-12-02		Negative		1	2015-12-03	Negative		2	2							2016-05-03T15:28:29.207+04:30	2016-05-03T15:29:21.127+04:30	2016-05-03	uuid:883ce4be-f7ac-4fdb-b6c4-66c65836afbf	6413112	883ce4be-f7ac-4fdb-b6c4-66c65836afbf	2016-05-03T12:57:39	199		-1			201604290959	52			0	1
2		2						2			1	1	2015-12-03	1	2015-12-03		Negative		1	2015-12-04	Negative		2	2							2016-05-03T15:29:37.463+04:30	2016-05-03T15:32:05.199+04:30	2016-05-03	uuid:a0ca799c-fe3b-4463-9520-548c976aeea9	6413113	a0ca799c-fe3b-4463-9520-548c976aeea9	2016-05-03T12:57:40	200		-1			201604290959	148			0	1
2		2						2			2	1	2015-12-02	1	2015-12-02		Negative		1	2015-12-03	Negative		2	2							2016-05-03T15:32:07.706+04:30	2016-05-03T15:33:29.477+04:30	2016-05-03	uuid:afbfb601-b138-49b0-baf2-ced913f44b53	6413114	afbfb601-b138-49b0-baf2-ced913f44b53	2016-05-03T12:57:40	201		-1			201604290959	82			0	1
2		2						2			2	1	2015-12-04	1	2015-12-04		Negative		1	2015-12-05	Negative		2	2							2016-05-03T15:33:32.011+04:30	2016-05-03T15:34:21.226+04:30	2016-05-03	uuid:16d00d0b-1e82-435e-91b0-105967dffe6b	6413115	16d00d0b-1e82-435e-91b0-105967dffe6b	2016-05-03T12:57:41	202		-1			201604290959	49			0	1
2		2						2			2	1	2015-12-04	1	2015-12-04		Negative		1	2015-12-05	Negative		2	2							2016-05-03T15:34:23.575+04:30	2016-05-03T15:35:26.789+04:30	2016-05-03	uuid:bb64aebe-9313-4e00-a7c5-ce7dd91e2bc8	6413116	bb64aebe-9313-4e00-a7c5-ce7dd91e2bc8	2016-05-03T12:57:42	203		-1			201604290959	63			0	1
2		2						2			2	1	2015-12-04	1	2015-12-04		Negative		1	2015-12-05	Negative		2	2							2016-05-03T15:35:37.022+04:30	2016-05-03T15:36:29.204+04:30	2016-05-03	uuid:df9481ad-04f6-428b-a322-17401a8c4c39	6413117	df9481ad-04f6-428b-a322-17401a8c4c39	2016-05-03T12:57:42	204		-1			201604290959	52			0	1
2		2						2			2	1	2015-12-05	1	2015-12-05		Negative		1	2015-12-06	Negative		2	2							2016-05-03T15:36:31.732+04:30	2016-05-03T15:37:23.837+04:30	2016-05-03	uuid:95ac9987-3556-41aa-a0bd-bfda1e6b85f8	6413118	95ac9987-3556-41aa-a0bd-bfda1e6b85f8	2016-05-03T12:57:43	205		-1			201604290959	52			0	1
2		2						2			2	1	2015-12-06	1	2015-12-06		Positive	4	1	2015-12-07	Positive	4	2	2							2016-05-03T15:37:26.190+04:30	2016-05-03T15:44:20.758+04:30	2016-05-03	uuid:1a53c3fd-6686-4861-a7bf-10f0572b2812	6413119	1a53c3fd-6686-4861-a7bf-10f0572b2812	2016-05-03T12:57:44	206		-1			201604290959	414			0	1
2		2						2			2	1	2015-12-07	1	2015-12-07		Negative		1	2015-12-08	Negative		2	2							2016-05-03T15:44:30.896+04:30	2016-05-03T15:45:38.359+04:30	2016-05-03	uuid:d5496582-7cc2-46b4-85d9-098846fdd5d6	6413120	d5496582-7cc2-46b4-85d9-098846fdd5d6	2016-05-03T12:57:44	207		-1			201604290959	68			0	1
2		2						2			1	1	2015-12-07	1	2015-12-07		Negative		1	2015-12-08	Negative		2	2							2016-05-03T15:45:40.866+04:30	2016-05-03T15:46:46.975+04:30	2016-05-03	uuid:c96c6ec9-5589-40ac-a2c8-acc7841f9657	6413121	c96c6ec9-5589-40ac-a2c8-acc7841f9657	2016-05-03T12:57:45	208		-1			201604290959	66			0	1
2		2						2			2	1	2015-12-10	1	2015-12-10		Negative		2				2	2							2016-05-03T15:46:49.473+04:30	2016-05-03T15:47:33.305+04:30	2016-05-03	uuid:70fb35e9-ca45-401c-a281-9c392e12b6ff	6413122	70fb35e9-ca45-401c-a281-9c392e12b6ff	2016-05-03T12:57:46	209		-1			201604290959	44			0	NS
2		2						2			2	1	2015-12-14	1	2015-12-14		Negative		1	2015-12-15	Negative		2	2							2016-05-03T15:47:35.823+04:30	2016-05-03T15:48:56.153+04:30	2016-05-03	uuid:ab6936ec-8e23-4563-9dea-6ce59ba9fcf0	6413123	ab6936ec-8e23-4563-9dea-6ce59ba9fcf0	2016-05-03T12:57:46	210		-1			201604290959	81			0	1
2		2						2			2	1	2015-12-17	1	2015-12-17		Negative		1	2015-12-18	Negative		2	2							2016-05-03T15:49:01.156+04:30	2016-05-03T15:50:13.289+04:30	2016-05-03	uuid:2693c22d-34f1-4633-8167-a42e42196a77	6413124	2693c22d-34f1-4633-8167-a42e42196a77	2016-05-03T12:57:47	211		-1			201604290959	72			0	1
2		2						2			2	1	2015-12-19	1	2015-12-19		Negative		1	2015-12-19	Negative		2	2							2016-05-03T15:50:16.789+04:30	2016-05-03T15:51:33.753+04:30	2016-05-03	uuid:914e8ec7-493e-4cc0-8911-d6845d94a003	6413125	914e8ec7-493e-4cc0-8911-d6845d94a003	2016-05-03T12:57:48	212		-1			201604290959	77			0	0
2		2						2			2	1	2015-12-22	1	2015-12-22		Negative		1	2015-12-23	Negative		2	2							2016-05-03T15:51:36.310+04:30	2016-05-03T15:53:16.945+04:30	2016-05-03	uuid:8e1eb5bf-194f-4a51-899c-10eb7bdd823e	6413126	8e1eb5bf-194f-4a51-899c-10eb7bdd823e	2016-05-03T12:57:50	213		-1			201604290959	100			0	1
2		2						2			1	1	2015-12-23	1	2015-12-23		Negative		1	2015-12-24	Negative		2	2							2016-05-03T15:53:19.557+04:30	2016-05-03T15:54:24.157+04:30	2016-05-03	uuid:8756da06-b449-463e-9369-a91e5bad012b	6413127	8756da06-b449-463e-9369-a91e5bad012b	2016-05-03T12:57:50	214		-1			201604290959	65			0	1
2		2						2			2	1	2015-12-23	1	2015-12-23		Negative		1	2015-12-24	Negative		2	2							2016-05-03T15:54:38.772+04:30	2016-05-03T15:55:25.603+04:30	2016-05-03	uuid:aa0a336a-7951-4e67-8b30-83ecf96f117e	6413129	aa0a336a-7951-4e67-8b30-83ecf96f117e	2016-05-03T12:57:52	215		-1			201604290959	47			0	1
2		2						2			2	1	2015-12-26	1	2015-12-26		Negative		1	2015-12-27	Negative		2	2							2016-05-03T15:55:27.784+04:30	2016-05-03T15:56:19.106+04:30	2016-05-03	uuid:ae3ce32f-8b2f-436a-a0e3-aa010d3c05f2	6413130	ae3ce32f-8b2f-436a-a0e3-aa010d3c05f2	2016-05-03T12:57:52	216		-1			201604290959	52			0	1
2		2						2			1	1	2015-12-26	1	2015-12-26		Positive	2	1	2015-12-27	Positive	2	1		S-3-G013-001-16	2016-01-01	2016-01-01				2016-05-03T15:56:21.763+04:30	2016-05-03T15:58:31.906+04:30	2016-05-03	uuid:18781f72-20dd-45b3-a014-84410d33a655	6413131	18781f72-20dd-45b3-a014-84410d33a655	2016-05-03T12:57:53	217		-1			201604290959	130			0	1
2		2						2			2	1	2015-12-27	1	2015-12-27		Negative		2				2	2							2016-05-03T15:58:34.617+04:30	2016-05-03T15:59:10.747+04:30	2016-05-03	uuid:df1aa804-bbf0-4738-b6b5-dd5c008e6500	6413132	df1aa804-bbf0-4738-b6b5-dd5c008e6500	2016-05-03T12:57:54	218		-1			201604290959	36			0	NS
2		2						2			2	1	2015-12-27	1	2015-12-27		Negative		1	2015-12-28	Negative		2	2							2016-05-03T15:59:13.108+04:30	2016-05-03T16:00:24.479+04:30	2016-05-03	uuid:5fe9829f-84af-4ffe-81fe-16fba52b746f	6413133	5fe9829f-84af-4ffe-81fe-16fba52b746f	2016-05-03T12:57:54	219		-1			201604290959	71			0	1
2		2						2			1	1	2015-12-27	1	2015-12-27		Negative		1	2015-12-28	Negative		2	2							2016-05-03T16:00:27.648+04:30	2016-05-03T16:01:32.529+04:30	2016-05-03	uuid:29b8f9ed-1882-4072-a63f-adb503b6ca34	6413134	29b8f9ed-1882-4072-a63f-adb503b6ca34	2016-05-03T12:57:55	220		-1			201604290959	65			0	1
2		2						2			2	1	2015-12-28	1	2015-12-28		Negative		1	2015-12-29	Negative		2	2							2016-05-03T16:01:35.172+04:30	2016-05-03T16:02:34.944+04:30	2016-05-03	uuid:2f1ab6c4-784a-4105-8660-d4f37c435a41	6413135	2f1ab6c4-784a-4105-8660-d4f37c435a41	2016-05-03T12:57:56	221		-1			201604290959	59			0	1
2		2						2			1	1	2015-12-29	1	2015-12-29		Negative		2				2	2							2016-05-03T16:02:37.150+04:30	2016-05-03T16:04:03.401+04:30	2016-05-03	uuid:1c49c5d4-7e67-4078-9c32-ad1e8db62662	6413136	1c49c5d4-7e67-4078-9c32-ad1e8db62662	2016-05-03T12:57:57	222		-1			201604290959	86			0	NS
2		2						2			1	1	2015-12-30	1	2015-12-30		Negative		2				2	2							2016-05-03T16:04:05.870+04:30	2016-05-03T16:05:02.935+04:30	2016-05-03	uuid:e5b6db0c-15a7-446e-99e2-a2583d350af7	6413137	e5b6db0c-15a7-446e-99e2-a2583d350af7	2016-05-03T12:57:57	223		-1			201604290959	57			0	NS
1	3				1						2	1	2016-01-03	1	2016-01-03		Negative		1	2016-01-04	Negative		2	2							2016-05-03T11:28:00.418+04:30	2016-05-03T19:09:17.559+04:30	2016-05-03	uuid:34fce27f-ba02-4f64-8ae6-48432c5c7a2f	6413966	34fce27f-ba02-4f64-8ae6-48432c5c7a2f	2016-05-03T14:43:39	224		-1			201604290959	27677			0	1
1	3				1						1	6	2016-01-30	1	2016-01-30		Negative		1	2016-01-31	Negative		2	2							2016-05-03T12:19:46.326+04:30	2016-05-03T19:09:26.748+04:30	2016-05-03	uuid:c322f8c6-740f-44d1-bcba-22cefa197cbe	6413967	c322f8c6-740f-44d1-bcba-22cefa197cbe	2016-05-03T14:43:39	225		-1			201604290959	24580			0	1
1	3				1						2	1	2016-01-30	1	2016-01-30		Negative		1	2016-01-31	Negative		2	2							2016-05-03T12:22:14.345+04:30	2016-05-03T19:13:14.623+04:30	2016-05-03	uuid:c442ac86-8f33-4377-98ec-ef52cec3bf5e	6413968	c442ac86-8f33-4377-98ec-ef52cec3bf5e	2016-05-03T14:43:40	226		-1			201604290959	24660			0	1
1	3				1						2	1	2016-02-09	1	2016-02-09		Negative		1	2016-02-10	Negative		2	2							2016-05-03T12:24:30.774+04:30	2016-05-03T19:12:29.975+04:30	2016-05-03	uuid:d4b30f94-dea3-4b1a-a455-8e3c760cfd3f	6413969	d4b30f94-dea3-4b1a-a455-8e3c760cfd3f	2016-05-03T14:43:40	227		-1			201604290959	24479			0	1
1	3				1						1	1	2016-02-13	1	2016-02-13		Negative		1	2016-02-14	Negative		2	1				P-20-G020-060-16	2016-02-15	2016-02-16	2016-05-03T12:34:32.210+04:30	2016-05-03T19:11:35.992+04:30	2016-05-03	uuid:4480f7ec-479d-494a-b57c-ae872c635505	6413970	4480f7ec-479d-494a-b57c-ae872c635505	2016-05-03T14:43:41	228		-1			201604290959	23823			0	1
1	3				1						1	1	2016-02-13	1	2016-02-13		Negative		1	2016-02-14	Negative		2	2							2016-05-03T12:49:36.905+04:30	2016-05-03T19:10:03.004+04:30	2016-05-03	uuid:1064b576-b585-4a0a-8193-8b3580c17252	6413971	1064b576-b585-4a0a-8193-8b3580c17252	2016-05-03T14:43:41	229		-1			201604290959	22827			0	1
1	3				1						2	1	2016-02-22	1	2016-02-22		Positive	3	1	2016-02-23	Positive	3	1		P-20-G020-069-16	2016-02-23	2016-02-24				2016-05-03T12:50:48.758+04:30	2016-05-03T19:09:49.348+04:30	2016-05-03	uuid:eb1aff2d-6a07-45c4-9ce5-9b05fa3b3783	6413972	eb1aff2d-6a07-45c4-9ce5-9b05fa3b3783	2016-05-03T14:43:42	230		-1			201604290959	22741			0	1
1	3				1						1	6	2016-02-23	1	2016-02-23		Negative		1	2016-02-24	Negative		2	2							2016-05-03T12:53:58.740+04:30	2016-05-03T19:09:38.059+04:30	2016-05-03	uuid:fe7c166d-c734-4df2-9705-350c08fba593	6413973	fe7c166d-c734-4df2-9705-350c08fba593	2016-05-03T14:43:42	231		-1			201604290959	22540			0	1
1	3				1						1	6	2016-02-23	1	2016-02-23		Negative		1	2016-02-24	Negative		2	2							2016-05-03T12:55:21.460+04:30	2016-05-03T19:09:43.665+04:30	2016-05-03	uuid:bdb085d6-7827-45db-990e-14cafbbb4a12	6413974	bdb085d6-7827-45db-990e-14cafbbb4a12	2016-05-03T14:43:43	232		-1			201604290959	22462			0	1
1	3				1						2	1	2016-02-23	1	2016-02-23		Negative		1	2016-02-24	Negative		2	2							2016-05-03T12:56:55.609+04:30	2016-05-03T19:10:30.390+04:30	2016-05-03	uuid:23eda090-4d2d-4933-b96b-742779c6adec	6413975	23eda090-4d2d-4933-b96b-742779c6adec	2016-05-03T14:43:43	233		-1			201604290959	22415			0	1
1	3				1						1	1	2016-02-23	1	2016-02-23		Negative		1	2016-02-24	Negative		2	2							2016-05-03T12:57:52.162+04:30	2016-05-03T19:10:15.867+04:30	2016-05-03	uuid:16b99049-df51-4fdc-823d-84c9dbacbf7b	6413976	16b99049-df51-4fdc-823d-84c9dbacbf7b	2016-05-03T14:43:44	234		-1			201604290959	22343			0	1
1	3				1						1	1	2016-02-24	1	2016-02-24		Negative		1	2016-02-25	Negative		2	2							2016-05-03T12:59:50.911+04:30	2016-05-03T19:09:56.438+04:30	2016-05-03	uuid:5bb5ecc7-f08f-458a-8e40-7575583c4050	6413977	5bb5ecc7-f08f-458a-8e40-7575583c4050	2016-05-03T14:43:45	235		-1			201604290959	22206			0	1
1	3				1						1	1	2016-02-24	1	2016-02-24		Negative		1	2016-02-25	Negative		2	1				P-20-G020-077-16	2016-02-25	2016-02-26	2016-05-03T13:01:29.958+04:30	2016-05-03T19:10:22.261+04:30	2016-05-03	uuid:2f234e51-4375-4345-830e-16f5b3bf4198	6413978	2f234e51-4375-4345-830e-16f5b3bf4198	2016-05-03T14:43:45	236		-1			201604290959	22133			0	1
1	3				1						1	1	2016-02-25	1	2016-02-25		Negative		1	2016-02-26	Negative		2	2							2016-05-03T13:03:55.453+04:30	2016-05-03T19:11:04.656+04:30	2016-05-03	uuid:41f29c17-3187-438a-817d-18c9db25c33f	6413979	41f29c17-3187-438a-817d-18c9db25c33f	2016-05-03T14:43:46	237		-1			201604290959	22029			0	1
1	3				1						1	1	2016-02-26	1	2016-02-26		Positive	2	1	2016-02-27	Positive	3	1		P-20-G020-123-16	2016-03-01	2016-03-01				2016-05-03T13:05:18.271+04:30	2016-05-03T19:10:09.510+04:30	2016-05-03	uuid:519ceb42-d8ac-4b87-88ed-5f00f27f9bd8	6413980	519ceb42-d8ac-4b87-88ed-5f00f27f9bd8	2016-05-03T14:43:46	238		-1			201604290959	21891			0	1
1	3				1						2	6	2016-02-28	1	2016-02-28		Negative		1	2016-02-29	Negative		2	2							2016-05-03T13:33:35.905+04:30	2016-05-03T19:10:37.174+04:30	2016-05-03	uuid:1475cf53-68c8-4ccc-b971-f04a440a709a	6413981	1475cf53-68c8-4ccc-b971-f04a440a709a	2016-05-03T14:43:47	239		-1			201604290959	20222			0	1
1	3				1						1	6	2016-02-27	1	2016-02-27		Negative		1	2016-02-28	Negative		2	2							2016-05-03T13:37:50.823+04:30	2016-05-03T19:11:17.301+04:30	2016-05-03	uuid:5cbf3744-ad36-489e-8344-eef0bd2a1308	6413982	5cbf3744-ad36-489e-8344-eef0bd2a1308	2016-05-03T14:43:47	240		-1			201604290959	20007			0	1
1	3				1						2	6	2016-02-27	1	2016-02-27		Negative		1	2016-02-28	Negative		2	2							2016-05-03T13:39:41.024+04:30	2016-05-03T19:10:42.683+04:30	2016-05-03	uuid:43fd9458-89c6-4c3a-90e0-1e5627c72759	6413983	43fd9458-89c6-4c3a-90e0-1e5627c72759	2016-05-03T14:43:48	241		-1			201604290959	19861			0	1
1	3				1						2	1	2016-02-28	1	2016-02-28		Negative		1	2016-02-29	Negative		2	2							2016-05-03T13:42:47.963+04:30	2016-05-03T19:12:47.622+04:30	2016-05-03	uuid:58ffd105-8d11-4e9b-946f-af1a456883f8	6413984	58ffd105-8d11-4e9b-946f-af1a456883f8	2016-05-03T14:43:48	242		-1			201604290959	19800			0	1
1	3				1						1	1	2016-02-28	1	2016-02-28		Negative		1	2016-02-29	Negative		2	2							2016-05-03T13:44:23.323+04:30	2016-05-03T19:11:11.449+04:30	2016-05-03	uuid:e4138ad7-60aa-4045-a380-18917a2d0276	6413986	e4138ad7-60aa-4045-a380-18917a2d0276	2016-05-03T14:43:49	243		-1			201604290959	19608			0	1
1	3				1						2	1	2016-03-04	1	2016-03-04		Negative		1	2016-03-05	Negative		2	1				P-20-G020-099-16	2016-03-06	2016-03-07	2016-05-03T13:45:37.081+04:30	2016-05-03T19:11:23.923+04:30	2016-05-03	uuid:c4f9fd6f-226a-4dd1-b5b2-da1e5c1aa06a	6413987	c4f9fd6f-226a-4dd1-b5b2-da1e5c1aa06a	2016-05-03T14:43:49	244		-1			201604290959	19546			0	1
1	3				1						1	1	2016-03-03	1	2016-03-03		Negative		1	2016-03-05	Negative		2	2							2016-05-03T13:49:47.219+04:30	2016-05-03T19:11:30.084+04:30	2016-05-03	uuid:8ac31e86-5384-4830-a473-aa69083f664d	6413988	8ac31e86-5384-4830-a473-aa69083f664d	2016-05-03T14:43:50	245		-1			201604290959	19303			0	2
1	3				1						2	1	2016-03-04	1	2016-03-04		Negative		1	2016-03-05	Negative		2	2							2016-05-03T13:51:16.009+04:30	2016-05-03T19:12:35.864+04:30	2016-05-03	uuid:1851a1e6-d634-415a-98d3-557d9d081a5f	6413989	1851a1e6-d634-415a-98d3-557d9d081a5f	2016-05-03T14:43:50	246		-1			201604290959	19279			0	1
1	3				1						1	1	2016-03-04	1	2016-03-04		Positive	2	1	2016-03-05	Positive	2	1		P-20-G020-096-19	2016-03-05	2016-03-06				2016-05-03T13:53:09.176+04:30	2016-05-03T19:12:18.577+04:30	2016-05-03	uuid:c7b8bc85-e27a-45fc-832c-337e9970cc51	6413991	c7b8bc85-e27a-45fc-832c-337e9970cc51	2016-05-03T14:43:51	247		-1			201604290959	19149			0	1
1	3				1						1	1	2016-03-05	1	2016-03-05		Negative		1	2016-03-06	Negative		2	1				P-20-G020-111-16	2016-03-10	2016-03-10	2016-05-03T13:55:47.865+04:30	2016-05-03T19:11:41.668+04:30	2016-05-03	uuid:1feeb81c-cb1e-4793-bccd-225302dc7dfe	6413992	1feeb81c-cb1e-4793-bccd-225302dc7dfe	2016-05-03T14:43:51	248		-1			201604290959	18954			0	1
1	3				1						2	1	2016-03-06	1	2016-03-06		Negative		1	2016-03-07	Negative		2	2							2016-05-03T13:58:23.428+04:30	2016-05-03T19:11:54.442+04:30	2016-05-03	uuid:d764ded6-d34a-4902-8a7d-01c53329351e	6413993	d764ded6-d34a-4902-8a7d-01c53329351e	2016-05-03T14:43:52	249		-1			201604290959	18811			0	1
1	3				1						1	1	2016-03-08	1	2016-03-08		Negative		1	2016-03-09	Negative		2	2							2016-05-03T14:00:03.794+04:30	2016-05-03T19:12:00.132+04:30	2016-05-03	uuid:264d1146-6139-412c-b4a3-38c2770d042b	6413994	264d1146-6139-412c-b4a3-38c2770d042b	2016-05-03T14:43:52	250		-1			201604290959	18717			0	1
1	3				1						2	1	2016-03-09	1	2016-03-09		Negative		1	2016-03-10	Negative		2	1				P-20-G020-110-16	2016-03-10	2016-03-10	2016-05-03T14:02:33.648+04:30	2016-05-03T19:11:48.573+04:30	2016-05-03	uuid:25749a9e-9535-4b01-b5c9-e034ca3f804a	6413995	25749a9e-9535-4b01-b5c9-e034ca3f804a	2016-05-03T14:43:53	251		-1			201604290959	18555			0	1
1	3				1						1	1	2016-03-09	1	2016-03-09		Positive	3	1	2016-03-10	Positive	3	1		P-20-G020-110-16	2016-03-10	2016-03-11				2016-05-03T14:05:23.344+04:30	2016-05-03T19:12:06.049+04:30	2016-05-03	uuid:b0219155-4113-4ef9-b060-78d8128b4e1d	6413996	b0219155-4113-4ef9-b060-78d8128b4e1d	2016-05-03T14:43:53	252		-1			201604290959	18403			0	1
1	3				1						1	1	2016-03-11	1	2016-03-11		Negative		1	2016-03-12	Negative		2	2							2016-05-03T14:08:09.595+04:30	2016-05-03T19:12:24.294+04:30	2016-05-03	uuid:7ea4d65c-af12-40d5-aefc-b6fb58064739	6413997	7ea4d65c-af12-40d5-aefc-b6fb58064739	2016-05-03T14:43:54	253		-1			201604290959	18255			0	1
1	3				1						2	1	2016-03-11	1	2016-03-11		Negative		1	2016-03-12	Negative		2	2							2016-05-03T14:09:21.472+04:30	2016-05-03T19:12:53.804+04:30	2016-05-03	uuid:e56b9bcb-6e60-4c9f-861e-0225c936f00d	6413998	e56b9bcb-6e60-4c9f-861e-0225c936f00d	2016-05-03T14:43:54	254		-1			201604290959	18212			0	1
1	3				1						1	1	2016-03-11	1	2016-03-11		Negative		1	2016-03-12	Negative		2	1				P-20-G020-112-16	2016-03-12	2016-03-13	2016-05-03T14:10:40.392+04:30	2016-05-03T19:12:59.875+04:30	2016-05-03	uuid:377605de-8cbb-47c9-864a-0ccfc0679238	6413999	377605de-8cbb-47c9-864a-0ccfc0679238	2016-05-03T14:43:55	255		-1			201604290959	18139			0	1
1	3				1						1	1	2016-03-26	1	2016-03-26		Negative		1	2016-03-27	Negative		2	2							2016-05-03T14:13:39.866+04:30	2016-05-03T19:12:12.389+04:30	2016-05-03	uuid:d3e2ebec-9741-40a5-898a-631ef096beca	6414000	d3e2ebec-9741-40a5-898a-631ef096beca	2016-05-03T14:43:55	256		-1			201604290959	17913			0	1
1	3				4						1	1	2016-02-23	1	2016-02-23		Negative		1	2016-02-24	Negative		2	2							2016-05-03T14:16:24.942+04:30	2016-05-03T19:13:05.789+04:30	2016-05-03	uuid:e4c7b488-6e8d-47c4-bc94-cc00f077907f	6414001	e4c7b488-6e8d-47c4-bc94-cc00f077907f	2016-05-03T14:43:56	257		-1			201604290959	17801			0	1
1	3				4						1	1	2016-03-14	1	2016-03-14		Negative		1	2016-03-15	Negative		2	2							2016-05-03T14:18:51.006+04:30	2016-05-03T19:13:21.367+04:30	2016-05-03	uuid:6871318c-9c5f-4e01-a7d2-bee2d532d1f8	6414002	6871318c-9c5f-4e01-a7d2-bee2d532d1f8	2016-05-03T14:43:56	258		-1			201604290959	17670			0	1
2		2						1			2	1	2015-11-01	1	2015-11-01		Negative		1	2015-11-02	Negative		2	2							2016-05-04T12:59:15.044+04:30	2016-05-04T13:01:36.116+04:30	2016-05-04	uuid:b72a20bf-fe06-477e-9e7a-004603fc5b16	6422996	b72a20bf-fe06-477e-9e7a-004603fc5b16	2016-05-04T12:53:31	259		-1			201604290959	141			0	1
2		2						1			2	1	2015-11-02	1	2015-11-02		Negative		1	2015-11-03	Negative		2	2							2016-05-04T13:01:40.571+04:30	2016-05-04T13:02:51.860+04:30	2016-05-04	uuid:c4fa833b-0c24-48f6-9407-4b55486cd46a	6422997	c4fa833b-0c24-48f6-9407-4b55486cd46a	2016-05-04T12:53:32	260		-1			201604290959	71			0	1
2		2						1			2	1	2015-11-04	1	2015-11-04		Negative		1	2015-11-05	Negative		2	2							2016-05-04T13:02:55.670+04:30	2016-05-04T13:04:13.393+04:30	2016-05-04	uuid:ca865744-dcfa-4616-9b9e-353a4375d25c	6422998	ca865744-dcfa-4616-9b9e-353a4375d25c	2016-05-04T12:53:33	261		-1			201604290959	78			0	1
2		2						1			2	1	2015-11-07	1	2015-11-07		Negative		2				2	2							2016-05-04T13:04:24.142+04:30	2016-05-04T13:05:37.868+04:30	2016-05-04	uuid:7d7f9b84-5855-4d14-8edd-f541ccbb2899	6422999	7d7f9b84-5855-4d14-8edd-f541ccbb2899	2016-05-04T12:53:33	262		-1			201604290959	73			0	NS
2		2						1			2	1	2015-11-07	1	2015-11-07		Negative		1	2015-11-08	Negative		2	2							2016-05-04T13:05:41.125+04:30	2016-05-04T13:07:01.842+04:30	2016-05-04	uuid:61ac905e-feb4-478b-8f3c-cff3c495b010	6423000	61ac905e-feb4-478b-8f3c-cff3c495b010	2016-05-04T12:53:34	263		-1			201604290959	80			0	1
2		2						1			1	1	2015-11-08	1	2015-11-08		Negative		1	2015-11-09	Negative		2	2							2016-05-04T13:07:06.242+04:30	2016-05-04T13:08:33.566+04:30	2016-05-04	uuid:5468b298-8902-4090-b0cf-4c26babd0075	6423001	5468b298-8902-4090-b0cf-4c26babd0075	2016-05-04T12:53:35	264		-1			201604290959	87			0	1
2		2						1			2	1	2015-11-09	1	2015-11-09		Negative		1	2015-11-09	Negative		2	2							2016-05-04T13:08:37.841+04:30	2016-05-04T13:10:31.037+04:30	2016-05-04	uuid:271f601f-52d2-4a53-b4ea-ddf5a6a97655	6423002	271f601f-52d2-4a53-b4ea-ddf5a6a97655	2016-05-04T12:53:35	265		-1			201604290959	114			0	0
2		2						1			2	1	2015-11-17	1	2015-11-17		Negative		1	2015-11-18	Negative		2	2							2016-05-04T13:10:45.232+04:30	2016-05-04T13:12:00.728+04:30	2016-05-04	uuid:57953d46-a4a6-4bdd-9c84-bf9e8c409fb5	6423003	57953d46-a4a6-4bdd-9c84-bf9e8c409fb5	2016-05-04T12:53:36	266		-1			201604290959	75			0	1
2		2						1			2	1	2015-11-22	1	2015-11-22		Positive	3	1	2015-11-23	Positive	3	1		S/3/G006/013/15	2015-11-26	2015-11-26				2016-05-04T13:12:04.043+04:30	2016-05-04T13:15:45.044+04:30	2016-05-04	uuid:92cc5c84-3848-4ce4-b14c-bbac53a7a64f	6423005	92cc5c84-3848-4ce4-b14c-bbac53a7a64f	2016-05-04T12:53:37	267		-1			201604290959	221			0	1
2		2						1			1	1	2015-11-22	1	2015-11-22		Negative		1	2015-11-23	Negative		2	2							2016-05-04T13:15:48.978+04:30	2016-05-04T13:19:05.084+04:30	2016-05-04	uuid:57fa1212-efdc-47f3-b68f-8270ec40b6a3	6423006	57fa1212-efdc-47f3-b68f-8270ec40b6a3	2016-05-04T12:53:37	268		-1			201604290959	197			0	1
2		2						1			2	1	2015-11-26	1	2015-11-26		Negative		1	2015-11-27	Negative		2	2							2016-05-04T13:19:10.024+04:30	2016-05-04T13:20:15.313+04:30	2016-05-04	uuid:bf0a340a-226e-4e7e-8fee-b81cf1ba20e2	6423007	bf0a340a-226e-4e7e-8fee-b81cf1ba20e2	2016-05-04T12:53:38	269		-1			201604290959	65			0	1
2		2						1			2	1	2015-11-26	1	2015-11-26		Negative		1	2015-11-27	Negative		2	2							2016-05-04T13:20:18.696+04:30	2016-05-04T13:21:25.536+04:30	2016-05-04	uuid:b13f4ab0-a658-454f-9430-a0731590aeaf	6423008	b13f4ab0-a658-454f-9430-a0731590aeaf	2016-05-04T12:53:39	270		-1			201604290959	67			0	1
2		2						1			1	1	2015-11-26	1	2015-11-26		Negative		1	2015-11-27	Negative		2	2							2016-05-04T13:21:28.041+04:30	2016-05-04T13:22:39.539+04:30	2016-05-04	uuid:41e9cc23-9bd8-4b7a-9953-0235a2d9ec27	6423010	41e9cc23-9bd8-4b7a-9953-0235a2d9ec27	2016-05-04T12:53:39	271		-1			201604290959	71			0	1
2		2						1			1	1	2015-11-27	1	2015-11-27		Negative		1	2015-11-28	Negative		2	2							2016-05-04T13:22:44.480+04:30	2016-05-04T13:24:09.185+04:30	2016-05-04	uuid:9dbd4eb1-4798-4d6c-b68a-9318953f3d6f	6423012	9dbd4eb1-4798-4d6c-b68a-9318953f3d6f	2016-05-04T12:53:40	272		-1			201604290959	85			0	1
2		2						1			2	1	2015-12-27	1	2015-12-27		Negative		1	2015-12-28	Negative		2	2							2016-05-04T13:24:12.003+04:30	2016-05-04T13:25:38.334+04:30	2016-05-04	uuid:6165259e-91e6-408d-b8a9-8d24f9c19e30	6423013	6165259e-91e6-408d-b8a9-8d24f9c19e30	2016-05-04T12:53:41	273		-1			201604290959	86			0	1
2		2						1			1	1	2015-12-17	1	2015-12-17		Negative		1	2015-12-18	Negative		2	2							2016-05-04T13:25:41.261+04:30	2016-05-04T13:27:09.299+04:30	2016-05-04	uuid:db21268c-a0fa-4385-b0f1-35ba32731923	6423014	db21268c-a0fa-4385-b0f1-35ba32731923	2016-05-04T12:53:41	274		-1			201604290959	88			0	1
2		2						1			2	1	2015-12-17	1	2015-12-17		Negative		1	2015-12-18	Negative		2	2							2016-05-04T13:27:12.022+04:30	2016-05-04T13:28:24.097+04:30	2016-05-04	uuid:1eff5099-436c-4744-a314-d50a6cbf46de	6423015	1eff5099-436c-4744-a314-d50a6cbf46de	2016-05-04T12:53:42	275		-1			201604290959	72			0	1
2		2						1			1	1	2015-12-17	1	2015-12-17		Negative		1	2015-12-18	Negative		2	2							2016-05-04T13:28:29.540+04:30	2016-05-04T13:29:40.357+04:30	2016-05-04	uuid:edbc5c4e-3437-4413-ab24-39a1d6de8a8b	6423016	edbc5c4e-3437-4413-ab24-39a1d6de8a8b	2016-05-04T12:53:42	276		-1			201604290959	71			0	1
2		2						1			2	1	2015-12-27	1	2015-12-27		Negative		1	2015-12-28	Negative		2	2							2016-05-04T13:29:43.261+04:30	2016-05-04T13:32:27.039+04:30	2016-05-04	uuid:281b8bb9-c02d-42f4-87e0-e9a5cfe196a7	6423017	281b8bb9-c02d-42f4-87e0-e9a5cfe196a7	2016-05-04T12:53:43	277		-1			201604290959	164			0	1
2		2						5			1	1	2015-11-03	1	2015-11-03		Negative		1	2015-11-04	Negative		2	2							2016-05-04T14:42:50.024+04:30	2016-05-04T14:46:21.465+04:30	2016-05-04	uuid:496b8761-e191-4b06-b4cd-54cb16e7eee7	6423018	496b8761-e191-4b06-b4cd-54cb16e7eee7	2016-05-04T12:53:44	278		-1			201604290959	211			0	1
2		2						5			1	1	2015-12-12	1	2015-12-12		Negative		1	2015-12-13	Negative		2	2							2016-05-04T14:46:24.414+04:30	2016-05-04T14:58:35.982+04:30	2016-05-04	uuid:492a936c-f39f-493e-8ea6-b3e93fe0d9fa	6423019	492a936c-f39f-493e-8ea6-b3e93fe0d9fa	2016-05-04T12:53:44	279		-1			201604290959	731			0	1
2		2						5			1	1	2015-12-12	1	2015-12-12		Negative		1	2015-12-13	Negative		2	2							2016-05-04T14:47:20.214+04:30	2016-05-04T14:59:23.225+04:30	2016-05-04	uuid:a20a23da-feed-4961-92c6-9765856f2215	6423020	a20a23da-feed-4961-92c6-9765856f2215	2016-05-04T12:53:45	280		-1			201604290959	723			0	1
2		2						5			1	1	2015-11-13	1	2015-11-13		Negative		1	2015-11-14	Negative		2	2							2016-05-04T14:48:18.984+04:30	2016-05-04T14:49:16.188+04:30	2016-05-04	uuid:1e2a2172-d522-4bf2-b48e-ab1bcd656e37	6423021	1e2a2172-d522-4bf2-b48e-ab1bcd656e37	2016-05-04T12:53:46	281		-1			201604290959	58			0	1
2		2						5			1	1	2015-11-13	1	2015-11-13		Negative		1	2015-11-14	Negative		2	2							2016-05-04T14:49:18.900+04:30	2016-05-04T14:50:25.275+04:30	2016-05-04	uuid:7ff4cc06-9c3b-491a-835a-21ae628ecaf9	6423022	7ff4cc06-9c3b-491a-835a-21ae628ecaf9	2016-05-04T12:53:46	282		-1			201604290959	67			0	1
2		2						5			1	1	2015-12-13	1	2015-12-13		Negative		1	2015-12-14	Negative		2	2							2016-05-04T14:50:27.862+04:30	2016-05-04T14:51:58.322+04:30	2016-05-04	uuid:535d3589-9b87-4891-b453-9988ce3a2e23	6423023	535d3589-9b87-4891-b453-9988ce3a2e23	2016-05-04T12:53:47	283		-1			201604290959	91			0	1
2		2						5			1	1	2015-12-14	1	2015-12-14		Negative		1	2015-12-15	Negative		2	2							2016-05-04T14:52:07.563+04:30	2016-05-04T14:52:49.800+04:30	2016-05-04	uuid:2ac2e123-dd8b-4d07-928b-df3438677559	6423024	2ac2e123-dd8b-4d07-928b-df3438677559	2016-05-04T12:53:48	284		-1			201604290959	42			0	1
2		2						5			1	1	2015-12-18	1	2015-12-18		Negative		1	2015-12-19	Negative		2	2							2016-05-04T14:52:53.258+04:30	2016-05-04T14:53:42.763+04:30	2016-05-04	uuid:76d84002-85b5-4aae-bf99-fbf37d14e9b2	6423025	76d84002-85b5-4aae-bf99-fbf37d14e9b2	2016-05-04T12:53:48	285		-1			201604290959	49			0	1
2		2						5			1	1	2015-12-18	1	2015-12-18		Negative		1	2015-12-19	Negative		2	2							2016-05-04T14:54:06.578+04:30	2016-05-04T14:55:08.045+04:30	2016-05-04	uuid:25084734-167a-42cd-838c-d95f3b85fb70	6423026	25084734-167a-42cd-838c-d95f3b85fb70	2016-05-04T12:53:49	286		-1			201604290959	62			0	1
2		2						5			1	1	2015-12-18	1	2015-12-18		Negative		1	2015-12-19	Negative		2	2							2016-05-04T14:55:14.797+04:30	2016-05-04T14:56:14.038+04:30	2016-05-04	uuid:c804c0f2-79d6-47d4-b6c0-53ea935d9450	6423028	c804c0f2-79d6-47d4-b6c0-53ea935d9450	2016-05-04T12:53:50	287		-1			201604290959	60			0	1
2		2						1			1	1	2015-10-23	1	2015-10-23		Negative		1	2015-10-24	Negative		2	2							2016-05-04T11:46:27.414+04:30	2016-05-04T12:59:11.818+04:30	2016-05-04	uuid:ca60de8d-ed6f-48f0-ba27-ed8af3d521c0	6423102	ca60de8d-ed6f-48f0-ba27-ed8af3d521c0	2016-05-04T13:00:09	288		-1			201604290959	4364			0	1
2		2						4			1	1	2015-10-04	1	2015-10-04		Negative		1	2015-10-05	Negative		2	2							2016-05-05T12:02:10.820+04:30	2016-05-05T12:08:29.996+04:30	2016-05-05	uuid:8c4e6208-6d39-443a-b508-7c690543a424	6433514	8c4e6208-6d39-443a-b508-7c690543a424	2016-05-05T12:31:01	289		-1			201604290959	379			0	1
2		2						4			2	1	2015-10-03	1	2015-10-03		Negative		1	2015-10-04	Negative		2	2							2016-05-05T12:08:33.147+04:30	2016-05-05T12:09:54.653+04:30	2016-05-05	uuid:27d5bbb6-feb5-45d0-b141-839ae8d39642	6433515	27d5bbb6-feb5-45d0-b141-839ae8d39642	2016-05-05T12:31:02	290		-1			201604290959	81			0	1
2		2						4			1	1	2015-10-07	1	2015-10-07		Negative		1	2015-10-08	Negative		2	2							2016-05-05T12:10:00.661+04:30	2016-05-05T12:11:40.060+04:30	2016-05-05	uuid:a15ff850-a8b6-4cb1-9a19-d3225876366a	6433517	a15ff850-a8b6-4cb1-9a19-d3225876366a	2016-05-05T12:31:03	291		-1			201604290959	100			0	1
2		2						4			1	1	2015-11-20	1	2015-11-20		Negative		1	2015-11-21	Negative		2	2							2016-05-05T12:11:43.666+04:30	2016-05-05T12:13:32.227+04:30	2016-05-05	uuid:941113a9-dd3a-45db-ae34-1be9b2de6c08	6433519	941113a9-dd3a-45db-ae34-1be9b2de6c08	2016-05-05T12:31:06	292		-1			201604290959	109			0	1
2		2						4			2	1	2015-11-24	1	2015-11-24		Negative		1	2015-11-25	Negative		2	2							2016-05-05T12:13:35.128+04:30	2016-05-05T12:14:51.727+04:30	2016-05-05	uuid:04f27348-4684-4e55-aa21-79e971a0a478	6433520	04f27348-4684-4e55-aa21-79e971a0a478	2016-05-05T12:31:06	293		-1			201604290959	76			0	1
2		2						4			1	1	2015-12-05	1	2015-12-05		Negative		1	2015-12-06	Negative		2	2							2016-05-05T12:14:54.594+04:30	2016-05-05T12:16:15.202+04:30	2016-05-05	uuid:141a65f3-9b2b-4dea-80fa-99b3880f9cf5	6433521	141a65f3-9b2b-4dea-80fa-99b3880f9cf5	2016-05-05T12:31:07	294		-1			201604290959	81			0	1
2		2						4			1	1	2015-12-11	1	2015-12-11		Negative		1	2015-12-12	Negative		2	2							2016-05-05T12:16:17.766+04:30	2016-05-05T12:17:41.703+04:30	2016-05-05	uuid:2bd1886e-71f4-49d6-bfe0-dde3469790aa	6433522	2bd1886e-71f4-49d6-bfe0-dde3469790aa	2016-05-05T12:31:08	295		-1			201604290959	84			0	1
2		2						4			2	1	2015-12-10	1	2015-12-10		Positive	4	1	2015-12-11	Positive	4	1		S/3/G016/171/15	2015-12-12	2015-12-12				2016-05-05T12:17:44.758+04:30	2016-05-05T12:20:00.825+04:30	2016-05-05	uuid:70c662d0-237f-4361-bdf8-b187e65aa159	6433523	70c662d0-237f-4361-bdf8-b187e65aa159	2016-05-05T12:31:08	296		-1			201604290959	136			0	1
2		2						4			2	1	2015-12-11	1	2015-12-12		Negative		1	2015-12-12	Negative		2	2							2016-05-05T12:20:06.065+04:30	2016-05-05T12:21:07.346+04:30	2016-05-05	uuid:223d83bd-bc94-4671-acfe-b72615747772	6433524	223d83bd-bc94-4671-acfe-b72615747772	2016-05-05T12:31:09	297		-1			201604290959	61			1	0
2		2						4			1	1	2015-12-14	1	2015-12-14		Positive	1	1	2015-12-15	Positive	1	1		S/G16/12/15	2015-12-17	2015-12-17				2016-05-05T12:21:10.777+04:30	2016-05-05T12:23:24.033+04:30	2016-05-05	uuid:77bc85e9-b67c-4c95-9d1d-42e0e1aff300	6433525	77bc85e9-b67c-4c95-9d1d-42e0e1aff300	2016-05-05T12:31:10	298		-1			201604290959	134			0	1
2		2						4			2	1	2015-12-16	1	2015-12-16		Negative		1	2015-12-17	Negative		2	2							2016-05-05T12:23:27.468+04:30	2016-05-05T12:24:31.482+04:30	2016-05-05	uuid:31727dfd-46fd-4d4f-b54f-66a52117af31	6433526	31727dfd-46fd-4d4f-b54f-66a52117af31	2016-05-05T12:31:11	299		-1			201604290959	64			0	1
2		2						4			2	1	2015-12-16	1	2015-12-16		Negative		1	2015-12-17	Negative		2	2							2016-05-05T12:24:35.906+04:30	2016-05-05T12:25:49.414+04:30	2016-05-05	uuid:5bea6faa-1550-48e6-9094-7ef71fe13295	6433527	5bea6faa-1550-48e6-9094-7ef71fe13295	2016-05-05T12:31:11	300		-1			201604290959	74			0	1
2		2						4			2	1	2015-12-17	1	2015-12-17		Negative		1	2015-12-18	Negative		2	2							2016-05-05T12:25:52.383+04:30	2016-05-05T12:27:07.385+04:30	2016-05-05	uuid:30339b65-de73-4b17-8d08-c6c1940d0921	6433528	30339b65-de73-4b17-8d08-c6c1940d0921	2016-05-05T12:31:13	301		-1			201604290959	75			0	1
2		2						6			1	1	2015-10-08	1	2015-10-08		Negative		1	2015-10-09	Negative		2	2							2016-05-05T12:28:42.115+04:30	2016-05-05T12:39:39.528+04:30	2016-05-05	uuid:1c1b4633-5194-407b-97c9-2b740235765e	6433529	1c1b4633-5194-407b-97c9-2b740235765e	2016-05-05T12:31:14	302		-1			201604290959	657			0	1
2		2						6			2	1	2015-10-21	1	2015-10-21		Negative		1	2015-10-22	Negative		2	2							2016-05-05T12:39:42.317+04:30	2016-05-05T12:40:40.461+04:30	2016-05-05	uuid:9dd49c23-1198-4e2e-9dbe-2fbc3298506b	6433530	9dd49c23-1198-4e2e-9dbe-2fbc3298506b	2016-05-05T12:31:15	303		-1			201604290959	58			0	1
2		2						6			1	1	2015-11-09	1	2015-11-09		Negative		1	2015-11-10	Negative		2	2							2016-05-05T12:40:43.247+04:30	2016-05-05T12:42:20.157+04:30	2016-05-05	uuid:11d02301-7487-482e-9055-4202c0b3f905	6433531	11d02301-7487-482e-9055-4202c0b3f905	2016-05-05T12:31:16	304		-1			201604290959	97			0	1
2		2						6			1	1	2015-11-12	1	2015-11-12		Negative		1	2015-11-13	Negative		2	2							2016-05-05T12:42:22.592+04:30	2016-05-05T12:43:48.373+04:30	2016-05-05	uuid:e5e33edc-2d14-4223-8da2-cb2ba1803a5e	6433532	e5e33edc-2d14-4223-8da2-cb2ba1803a5e	2016-05-05T12:31:16	305		-1			201604290959	86			0	1
2		2						6			1	1	2015-11-20	1	2015-11-20		Negative		1	2015-11-21	Negative		2	2							2016-05-05T12:43:51.318+04:30	2016-05-05T12:45:03.849+04:30	2016-05-05	uuid:e767ee21-914d-4e8d-aac5-f3ce71c842bf	6433533	e767ee21-914d-4e8d-aac5-f3ce71c842bf	2016-05-05T12:31:17	306		-1			201604290959	72			0	1
2		2						6			1	1	2015-12-01	1	2015-12-01		Negative		1	2015-12-02	Negative		2	2							2016-05-05T12:45:06.535+04:30	2016-05-05T12:46:08.607+04:30	2016-05-05	uuid:2b6eb120-5ca3-4ec8-80a8-9d51f9307061	6433534	2b6eb120-5ca3-4ec8-80a8-9d51f9307061	2016-05-05T12:31:18	307		-1			201604290959	62			0	1
2		2						6			1	1	2015-11-11	2																	2016-05-05T13:10:22.762+04:30	2016-05-05T13:11:15.326+04:30	2016-05-05	uuid:84ba99f0-dcdb-41d3-9f38-8565d9ac205a	6433535	84ba99f0-dcdb-41d3-9f38-8565d9ac205a	2016-05-05T12:31:19	308		-1			201604290959	53			NS	0
2		2						6			1	1	2015-12-01	2																	2016-05-05T13:11:20.997+04:30	2016-05-05T13:12:16.974+04:30	2016-05-05	uuid:6e9d30b2-bb7b-41a2-81d7-84a1a74cf35a	6433536	6e9d30b2-bb7b-41a2-81d7-84a1a74cf35a	2016-05-05T12:31:19	309		-1			201604290959	56			NS	0
2		2						6			1	1	2015-12-03	2																	2016-05-05T13:12:19.870+04:30	2016-05-05T13:12:52.477+04:30	2016-05-05	uuid:4d9adbc2-d13f-4af1-aee8-b51cb8852218	6433537	4d9adbc2-d13f-4af1-aee8-b51cb8852218	2016-05-05T12:31:20	310		-1			201604290959	33			NS	0
1	1		1								1	1	2015-10-02	1	2015-10-02		Positive	3	1	2015-10-03	Positive	4	1		P-11-d03-331-15	2015-10-02	2015-11-02				2016-05-05T09:30:28.635+04:30	2016-05-05T20:14:54.621+04:30	2016-05-05	uuid:7ef7e069-0d1b-4066-8be2-cc8b67052181	6441375	7ef7e069-0d1b-4066-8be2-cc8b67052181	2016-05-06T08:20:41	311		-1			201604290959	38666			0	1
1	1		1								1	1	2015-10-01	1	2015-10-01		Negative		1	2015-10-03	Negative		2	1				P-11-d03-334-15	2015-10-02	2015-10-02	2016-05-05T13:58:11.448+04:30	2016-05-05T23:27:54.204+04:30	2016-05-05	uuid:8c67cfbc-3052-4988-b757-a47e26d6966c	6441376	8c67cfbc-3052-4988-b757-a47e26d6966c	2016-05-06T08:20:42	312		-1			201604290959	34183			0	2
1	1		1								1	1	2015-10-02	1	2015-10-02		Negative		1	2015-10-03	Negative		2	1				P11-p03-335-15	2015-10-02	2015-10-02	2016-05-05T14:02:39.253+04:30	2016-05-05T20:15:06.270+04:30	2016-05-05	uuid:b251a523-cc9f-4c44-bb5b-eddfdf836cf2	6441377	b251a523-cc9f-4c44-bb5b-eddfdf836cf2	2016-05-06T08:20:42	313		-1			201604290959	22347			0	1
1	1		1								1	1	2015-10-03	1	2015-10-03		Positive	3	1	2015-10-04	Positive	3	1		P11-11-p03-336-15	2015-10-04	2015-10-04				2016-05-05T14:07:36.570+04:30	2016-05-06T12:45:26.619+04:30	2016-05-05	uuid:047beff8-b9d4-48e9-86f9-492c525d74f9	6441378	047beff8-b9d4-48e9-86f9-492c525d74f9	2016-05-06T08:20:43	314		-1			201604290959	81470			0	1
1	1		1								2	2	2015-10-05	1	2015-10-05		Positive	1	1	2015-10-06	Positive	1	1		P-11-p03-337-15	2015-10-06	2015-10-06				2016-05-05T14:10:44.975+04:30	2016-05-05T20:15:38.067+04:30	2016-05-05	uuid:5d9520fd-6b48-42f9-a6d2-fd7817345b11	6441379	5d9520fd-6b48-42f9-a6d2-fd7817345b11	2016-05-06T08:20:44	315		-1			201604290959	21894			0	1
1	1		1								2	1	2015-10-05	1	2015-10-05		Negative		1	2015-10-06	Negative		2	1				P11-g03-338-15	2015-10-06	2015-10-06	2016-05-05T14:14:50.673+04:30	2016-05-05T23:28:48.105+04:30	2016-05-05	uuid:df7fe09b-e278-467c-bec9-78cf3361d924	6441380	df7fe09b-e278-467c-bec9-78cf3361d924	2016-05-06T08:20:44	316		-1			201604290959	33238			0	1
1	1		1								2	1	2015-10-07	1	2015-10-07		Negative		1	2015-10-08	Negative		2	1				P11-p03-339-15	2015-10-08	2015-10-08	2016-05-05T14:21:05.536+04:30	2016-05-05T20:15:45.500+04:30	2016-05-05	uuid:a9db5a7c-12c4-4713-bc86-58b22d68ddd6	6441381	a9db5a7c-12c4-4713-bc86-58b22d68ddd6	2016-05-06T08:20:45	317		-1			201604290959	21280			0	1
1	1		1								2	1	2015-10-08	1	2015-10-08		Negative		1	2015-10-10	Negative		2	1				P11-p03-342-15	2015-10-09	2015-10-09	2016-05-05T14:23:48.231+04:30	2016-05-05T23:28:03.927+04:30	2016-05-05	uuid:738fe226-b6c3-47a8-9dbb-eabcc63367cc	6441383	738fe226-b6c3-47a8-9dbb-eabcc63367cc	2016-05-06T08:20:45	318		-1			201604290959	32655			0	2
1	1		1								1	6	2015-10-10	1	2015-10-10		Positive	2	1	2015-10-12	Positive	3	1		P11-p03-343-15	2015-10-10	2015-10-11				2016-05-05T14:26:44.710+04:30	2016-05-05T20:15:55.938+04:30	2016-05-05	uuid:8fb8c2b4-cf86-4c6e-bf8d-d48e46a27b39	6441384	8fb8c2b4-cf86-4c6e-bf8d-d48e46a27b39	2016-05-06T08:20:46	319		-1			201604290959	20951			0	2
1	1		1								1	1	2015-10-11	1	2015-10-11		Negative		1	2015-10-17	Negative		2	1				P-11-p03-344-15	2015-10-12	2015-10-11	2016-05-05T14:31:16.728+04:30	2016-05-05T23:35:01.744+04:30	2016-05-05	uuid:134197ea-3e44-496c-8f89-63d2392fb6dd	6441385	134197ea-3e44-496c-8f89-63d2392fb6dd	2016-05-06T08:20:46	320		-1			201604290959	32625			0	6
1	1		1								2	1	2015-10-11	1	2015-10-11		Negative		1	2015-10-12	Negative		2	1				P-11-p03-345-15	2015-10-12	2015-10-12	2016-05-05T14:34:23.746+04:30	2016-05-05T20:16:05.399+04:30	2016-05-05	uuid:bc6dbbd6-3366-4c0d-9ae3-26632c6fc810	6441386	bc6dbbd6-3366-4c0d-9ae3-26632c6fc810	2016-05-06T08:20:47	321		-1			201604290959	20502			0	1
1	1		1								2	6	2015-10-13	1	2015-10-13		Negative		1	2015-10-14	Negative		2	1				P-11-d03-364-15	2015-10-14	2015-10-14	2016-05-05T14:38:00.134+04:30	2016-05-05T23:34:33.808+04:30	2016-05-05	uuid:9f88ca4c-eff5-4c6d-bea9-a91b76fc667f	6441387	9f88ca4c-eff5-4c6d-bea9-a91b76fc667f	2016-05-06T08:20:48	322		-1			201604290959	32193			0	1
1	1		1								2	1	2015-10-13	1	2015-10-13		Negative		1	2015-10-15	Negative		2	1				P-11-d03-347-15	2015-10-14	2015-10-14	2016-05-05T14:42:13.615+04:30	2016-05-05T20:16:17.343+04:30	2016-05-05	uuid:73f22cdb-e1bf-47b0-88be-79c315f63178	6441388	73f22cdb-e1bf-47b0-88be-79c315f63178	2016-05-06T08:20:48	323		-1			201604290959	20044			0	2
1	1		1								1	6	2015-10-15	1	2015-10-15		Negative		1	2015-10-17	Negative		2	1				P-11-d03-351-15	2015-10-16	2015-10-16	2016-05-05T14:45:34.313+04:30	2016-05-05T23:28:17.272+04:30	2016-05-05	uuid:429899b4-6802-4651-96c9-3f3f7b0cfa1f	6441389	429899b4-6802-4651-96c9-3f3f7b0cfa1f	2016-05-06T08:20:49	324		-1			201604290959	31363			0	2
1	1		1								1	1	2015-10-17	1	2015-10-17		Positive	1	1	2015-10-18	Positive	2	1		P-11-d03-352-15	2015-10-18	2015-10-18				2016-05-05T14:49:27.655+04:30	2016-05-05T23:28:09.999+04:30	2016-05-05	uuid:3fe558e3-0a6b-4b86-9a65-0565fa954d1c	6441390	3fe558e3-0a6b-4b86-9a65-0565fa954d1c	2016-05-06T08:20:49	325		-1			201604290959	31122			0	1
1	1		1								2	6	2015-10-18	1	2015-10-18		Positive	2	1	2015-10-19	Positive	2	1		P-11-d03-355-15	2015-10-19	2015-10-19				2016-05-05T14:52:33.347+04:30	2016-05-05T23:30:13.506+04:30	2016-05-05	uuid:073f197f-f8dc-4756-8ce5-312347333077	6441391	073f197f-f8dc-4756-8ce5-312347333077	2016-05-06T08:20:50	326		-1			201604290959	31060			0	1
1	1		1								1	1	2015-10-17	1	2015-10-17		Negative		1	2015-10-18	Negative		2	1				P-11d03-353-15	2015-10-18	2015-10-18	2016-05-05T14:56:04.020+04:30	2016-05-05T23:29:03.992+04:30	2016-05-05	uuid:33ba53cc-b077-4da9-85b3-762b6cc66af8	6441392	33ba53cc-b077-4da9-85b3-762b6cc66af8	2016-05-06T08:20:50	327		-1			201604290959	30779			0	1
1	1		1								1	6	2015-10-17	1	2015-10-17		Positive	1	1	2015-10-19	Positive	2	1		P-11-d03-354-15	2015-10-18	2015-10-18				2016-05-05T15:09:14.939+04:30	2016-05-05T23:28:55.234+04:30	2016-05-05	uuid:47b01c59-5ade-4655-9a62-c6cd1de69005	6441393	47b01c59-5ade-4655-9a62-c6cd1de69005	2016-05-06T08:20:51	328		-1			201604290959	29981			0	2
1	1		1								2	6	2015-10-19	1	2015-10-19		Negative		1	2015-10-20	Negative		2	1				P-11-d03-456-15	2015-10-20	2015-10-19	2016-05-05T15:11:20.937+04:30	2016-05-05T23:29:53.365+04:30	2016-05-05	uuid:40ce7fd0-518a-46bf-bd93-6958031c9ab9	6441395	40ce7fd0-518a-46bf-bd93-6958031c9ab9	2016-05-06T08:20:51	329		-1			201604290959	29913			0	1
1	1		1								2	1	2015-10-21	1	2015-10-21		Negative		1	2015-10-22	Negative		2	1				P-11-d03-357-15	2015-10-22	2015-10-22	2016-05-05T15:14:12.080+04:30	2016-05-05T23:29:12.445+04:30	2016-05-05	uuid:365b14b2-6aa7-41e3-bc7f-5b231f43efa1	6441396	365b14b2-6aa7-41e3-bc7f-5b231f43efa1	2016-05-06T08:20:52	330		-1			201604290959	29700			0	1
1	1		1								2	1	2015-10-21	1	2015-10-21		Negative		1	2015-10-22	Negative		2	1				P-11-d03-358-15	2015-10-22	2015-10-22	2016-05-05T15:16:59.816+04:30	2016-05-05T23:29:20.120+04:30	2016-05-05	uuid:294d4475-9b7b-4739-8a50-f7a7c0ab8e08	6441397	294d4475-9b7b-4739-8a50-f7a7c0ab8e08	2016-05-06T08:20:52	331		-1			201604290959	29541			0	1
1	1		1								1	6	2015-10-21	1	2015-10-21		Negative		1	2015-10-22	Negative		2	1				P-11-d03-359-15	2015-10-22	2015-10-22	2016-05-05T15:19:22.079+04:30	2016-05-05T23:30:54.999+04:30	2016-05-05	uuid:1a1c0427-36bf-40f5-a80d-4d2bfcf14f3a	6441399	1a1c0427-36bf-40f5-a80d-4d2bfcf14f3a	2016-05-06T08:20:53	332		-1			201604290959	29492			0	1
1	1		1								1	1	2015-10-22	1	2015-10-22		Negative		1	2015-10-23	Negative		2	1				P-11-d03-360-15	2015-10-23	2015-10-23	2016-05-05T15:22:51.484+04:30	2016-05-05T23:29:29.644+04:30	2016-05-05	uuid:2a629237-a28a-44cb-9922-ba26ffee2db5	6441400	2a629237-a28a-44cb-9922-ba26ffee2db5	2016-05-06T08:20:54	333		-1			201604290959	29198			0	1
1	1		1								2	1	2015-10-26	1	2015-10-26		Negative		1	2015-10-27	Negative		2	1				P-11-d03-361-15	2015-10-27	2015-10-27	2016-05-05T15:26:15.147+04:30	2016-05-05T23:29:46.796+04:30	2016-05-05	uuid:ea914236-6ed0-4221-82f7-566e56ea8e9c	6441401	ea914236-6ed0-4221-82f7-566e56ea8e9c	2016-05-06T08:20:54	334		-1			201604290959	29011			0	1
1	1		1								1	1	2015-10-26	1	2015-10-26		Negative		1	2015-10-27	Negative		2	1				P-11-d03-362-16	2015-10-27	2015-10-27	2016-05-05T15:28:29.303+04:30	2016-05-05T23:30:01.987+04:30	2016-05-05	uuid:edf1efc9-77be-4e4f-ad94-eda73b3038cb	6441402	edf1efc9-77be-4e4f-ad94-eda73b3038cb	2016-05-06T08:20:55	335		-1			201604290959	28892			0	1
1	1		1								1	1	2015-10-26	1	2015-10-26		Negative		1	2015-10-27	Negative		2	1				P-11-d03-363-15	2015-10-27	2015-10-27	2016-05-05T15:30:48.646+04:30	2016-05-05T23:30:07.811+04:30	2016-05-05	uuid:41f44266-f105-4364-8513-62bd506eb0f1	6441403	41f44266-f105-4364-8513-62bd506eb0f1	2016-05-06T08:20:55	336		-1			201604290959	28759			0	1
1	1		1								1	1	2015-10-26	1	2015-10-26		Negative		1	2015-10-27	Negative		2	1				P-11-d03-364-15	2015-10-27	2015-10-27	2016-05-05T15:33:17.442+04:30	2016-05-05T23:31:27.373+04:30	2016-05-05	uuid:607ad566-1334-4fcf-8ae6-56e007b96e6a	6441404	607ad566-1334-4fcf-8ae6-56e007b96e6a	2016-05-06T08:20:56	337		-1			201604290959	28690			0	1
1	1		1								1	6	2015-10-27	1	2015-10-27		Negative		1	2015-10-28	Negative		2	1				P-11-p03-365-15	2015-10-28	2015-10-28	2016-05-05T15:36:00.981+04:30	2016-05-05T23:30:19.529+04:30	2016-05-05	uuid:ad2a6e83-adf1-41ee-85f5-5d90df2c66a3	6441405	ad2a6e83-adf1-41ee-85f5-5d90df2c66a3	2016-05-06T08:20:56	338		-1			201604290959	28459			0	1
1	1		1								1	1	2015-10-27	1	2015-10-27		Negative		1	2015-10-28	Negative		2	1				P-11-d03-365-15	2015-10-28	2015-10-28	2016-05-05T15:39:00.151+04:30	2016-05-05T23:30:25.675+04:30	2016-05-05	uuid:afeb7f4b-6437-41d4-8e4c-19ffaa57e7c4	6441406	afeb7f4b-6437-41d4-8e4c-19ffaa57e7c4	2016-05-06T08:20:57	339		-1			201604290959	28285			0	1
1	1		1								1	1	2015-10-29	1	2015-10-29		Positive	1	1	2015-10-31	Positive	1	1		P-11-d03-367-15	2015-10-30	2015-10-30				2016-05-05T15:42:14.516+04:30	2016-05-05T23:30:49.709+04:30	2016-05-05	uuid:4cdc4d70-43cb-426c-99ff-d73e17ec67fb	6441407	4cdc4d70-43cb-426c-99ff-d73e17ec67fb	2016-05-06T08:20:57	340		-1			201604290959	28115			0	2
1	1		1								2	1	2015-10-29	1	2015-10-29		Positive	2	1	2015-10-31	Positive	2	1		P-11-d03-368-15	2015-10-30	2015-10-30				2016-05-05T15:48:21.193+04:30	2016-05-05T23:30:37.066+04:30	2016-05-05	uuid:27464329-53d3-49de-8cdb-d2d6c1ff216f	6441408	27464329-53d3-49de-8cdb-d2d6c1ff216f	2016-05-06T08:20:58	341		-1			201604290959	27736			0	2
1	1		1								2	6	2015-10-29	1	2015-10-29		Negative		1	2015-10-31	Negative		2	1				P-11-d03-368-15	2015-10-30	2015-10-30	2016-05-05T15:50:25.420+04:30	2016-05-05T23:30:44.056+04:30	2016-05-05	uuid:2c224814-ba1a-4934-89ec-080c41480362	6441409	2c224814-ba1a-4934-89ec-080c41480362	2016-05-06T08:20:59	342		-1			201604290959	27619			0	2
1	1		1								2	1	2015-10-29	1	2015-10-29		Positive	4	1	2015-10-31	Positive	4	1		P-11-d03-370-15	2015-10-30	2015-10-30				2016-05-05T16:01:52.274+04:30	2016-05-05T23:30:31.486+04:30	2016-05-05	uuid:98406707-875a-42e3-815f-f9e2d6971a8b	6441410	98406707-875a-42e3-815f-f9e2d6971a8b	2016-05-06T08:20:59	343		-1			201604290959	26919			0	2
1	1		1								2	1	2015-10-31	1	2015-10-31		Positive	1	1	2015-11-01	Positive	2	1		P-11-d03-371-15	2015-10-31	2015-10-31				2016-05-05T16:18:35.457+04:30	2016-05-05T23:31:00.641+04:30	2016-05-05	uuid:d98c3491-a8c9-400e-83e9-3014631988e4	6441411	d98c3491-a8c9-400e-83e9-3014631988e4	2016-05-06T08:21:00	344		-1			201604290959	25945			0	1
1	1		1								2	1	2015-10-31	1	2015-10-31		Negative		1	2015-11-01	Negative		2	1				P-11-d03-374-15	2015-10-31	2015-10-31	2016-05-05T16:21:14.382+04:30	2016-05-05T23:31:06.687+04:30	2016-05-05	uuid:50c49343-9a66-4675-9164-2180c8d0b810	6441412	50c49343-9a66-4675-9164-2180c8d0b810	2016-05-06T08:21:00	345		-1			201604290959	25792			0	1
1	1		1								1	1	2015-11-02	1	2015-11-02		Negative		1	2015-11-03	Negative		2	1				P-11-d03-386-15	2015-11-03	2015-11-03	2016-05-05T16:35:50.564+04:30	2016-05-05T23:31:12.294+04:30	2016-05-05	uuid:cbb0f97b-e22f-44ee-b799-37f867693adc	6441413	cbb0f97b-e22f-44ee-b799-37f867693adc	2016-05-06T08:21:01	346		-1			201604290959	24922			0	1
1	1		1								1	1	2015-11-09	1	2015-11-09		Negative		1	2015-11-10	Negative		2	1				P-11-d03-395-15	2015-11-10	2015-11-10	2016-05-05T16:41:15.555+04:30	2016-05-05T23:31:21.494+04:30	2016-05-05	uuid:4c161a00-70a7-460a-81ca-b2c788cb71a0	6441414	4c161a00-70a7-460a-81ca-b2c788cb71a0	2016-05-06T08:21:02	347		-1			201604290959	24606			0	1
1	1		1								2	1	2015-11-01	1	2015-11-01		Positive	1	1	2015-11-02	Positive	1	1		P-11-d03-379-15	2015-11-02	2015-11-02				2016-05-05T16:44:06.192+04:30	2016-05-05T23:31:57.208+04:30	2016-05-05	uuid:64692154-9c1e-4e34-b8b4-828b097dfb32	6441415	64692154-9c1e-4e34-b8b4-828b097dfb32	2016-05-06T08:21:02	348		-1			201604290959	24471			0	1
1	1		1								1	1	2015-11-01	1	2015-11-01		Negative		1	2015-11-02	Negative		2	1				P-11-d03-380-15	2015-11-02	2015-11-02	2016-05-05T16:46:48.746+04:30	2016-05-05T23:32:27.874+04:30	2016-05-05	uuid:cdd0ca03-86b8-4ce1-bbec-82ce8642086c	6441417	cdd0ca03-86b8-4ce1-bbec-82ce8642086c	2016-05-06T08:21:03	349		-1			201604290959	24339			0	1
1	1		1								2	2	2015-11-01	1	2015-11-01		Positive	1	1	2015-11-02	Positive	1	1		P-11-d03-382-15	2015-11-03	2015-11-03				2016-05-05T16:49:43.304+04:30	2016-05-05T23:31:35.154+04:30	2016-05-05	uuid:5af78aea-86ed-4f4a-884e-9e4b7cbe2446	6441418	5af78aea-86ed-4f4a-884e-9e4b7cbe2446	2016-05-06T08:21:03	350		-1			201604290959	24112			0	1
1	1		1								1	1	2015-11-02	1	2015-11-02		Negative		1	2015-11-03	Negative		2	1				P-11-d03-383-15	2015-11-03	2015-11-03	2016-05-05T16:51:57.073+04:30	2016-05-05T23:31:46.130+04:30	2016-05-05	uuid:0b016add-6198-46ca-aa7d-d3122d883c58	6441419	0b016add-6198-46ca-aa7d-d3122d883c58	2016-05-06T08:21:04	351		-1			201604290959	23989			0	1
1	1		1								1	6	2015-11-02	2																	2016-05-05T16:53:59.972+04:30	2016-05-05T23:31:40.543+04:30	2016-05-05	uuid:f8711ac0-dffc-41ba-881a-be0ef0210bf1	6441420	f8711ac0-dffc-41ba-881a-be0ef0210bf1	2016-05-06T08:21:04	352		-1			201604290959	23861			NS	0
1	1		1								1	1	2015-11-02	1	2015-11-02		Negative		1	2015-11-03	Negative		2	1				P-11-d03-385-15	2015-11-03	2015-11-03	2016-05-05T16:59:44.253+04:30	2016-05-05T23:31:52.070+04:30	2016-05-05	uuid:8ad5095f-b1c9-45ae-b9a0-8bf491b7966b	6441421	8ad5095f-b1c9-45ae-b9a0-8bf491b7966b	2016-05-06T08:21:05	353		-1			201604290959	23528			0	1
1	1		1								2	1	2015-11-02	1	2015-11-02		Positive	2	1	2015-11-03	Positive	2	1		P-11-d03-387-15	2015-11-03	2015-11-03				2016-05-05T17:02:49.372+04:30	2016-05-05T23:32:21.542+04:30	2016-05-05	uuid:860a5db1-e326-43bf-867d-e049a4fbb886	6441422	860a5db1-e326-43bf-867d-e049a4fbb886	2016-05-06T08:21:05	354		-1			201604290959	23372			0	1
1	1		1								2	1	2015-11-03	1	2015-11-03		Negative		1	2015-11-04	Negative		2	1				P-11-d03-388-15	2015-11-04	2015-11-04	2016-05-05T17:05:37.676+04:30	2016-05-05T23:32:09.970+04:30	2016-05-05	uuid:80b7d877-27d3-42ea-87ad-11b3f81e677c	6441423	80b7d877-27d3-42ea-87ad-11b3f81e677c	2016-05-06T08:21:06	355		-1			201604290959	23192			0	1
1	1		1								1	1	2015-11-03	1	2015-11-03		Negative		1	2015-11-04	Negative		2	1				P-11-d03-389-15	2015-11-04	2015-11-03	2016-05-05T17:07:53.043+04:30	2016-05-05T23:32:02.609+04:30	2016-05-05	uuid:ae35552f-b1fa-419b-8c24-222ca038bb17	6441424	ae35552f-b1fa-419b-8c24-222ca038bb17	2016-05-06T08:21:07	356		-1			201604290959	23049			0	1
1	1		1								1	1	2015-11-03	1	2015-11-03		Negative		1	2015-11-04	Negative		2	1				P-11-d03-390-15	2015-11-04	2015-11-04	2016-05-05T17:11:32.317+04:30	2016-05-05T23:32:39.579+04:30	2016-05-05	uuid:301cd894-8cef-42b1-8344-51db4f23462e	6441425	301cd894-8cef-42b1-8344-51db4f23462e	2016-05-06T08:21:07	357		-1			201604290959	22867			0	1
1	1		1								1	1	2015-11-05	1	2015-11-05		Negative		1	2015-11-07	Negative		2	1				P-11-d03-393-15	2015-11-06	2015-11-06	2016-05-05T17:13:46.595+04:30	2016-05-05T23:32:15.236+04:30	2016-05-05	uuid:e02d172a-8856-44c3-93d2-dd43573ec40e	6441426	e02d172a-8856-44c3-93d2-dd43573ec40e	2016-05-06T08:21:08	358		-1			201604290959	22709			0	2
1	1		1								1	1	2015-11-05	1	2015-11-05		Negative		1	2015-11-06	Negative		2	1				P-11-d03	2015-11-06	2015-11-06	2016-05-05T17:16:32.804+04:30	2016-05-05T23:32:34.047+04:30	2016-05-05	uuid:ee73d4d3-2793-4534-9083-b16b61af3815	6441427	ee73d4d3-2793-4534-9083-b16b61af3815	2016-05-06T08:21:08	359		-1			201604290959	22562			0	1
1	1		1								1	1	2015-11-11	1	2015-11-11		Positive	3	1	2015-11-12	Positive	3	1		P-11-d03-397-15	2015-11-13	2015-11-13				2016-05-05T17:30:58.383+04:30	2016-05-05T23:33:08.594+04:30	2016-05-05	uuid:16f2aff3-1255-492a-b41a-08be8513021f	6441428	16f2aff3-1255-492a-b41a-08be8513021f	2016-05-06T08:21:09	360		-1			201604290959	21730			0	1
1	1		1								1	1	2015-11-11	1	2015-11-11		Negative		1	2015-11-12	Negative		2	1				P-11-d03-389-15	2015-11-13	2015-11-13	2016-05-05T17:40:09.635+04:30	2016-05-05T23:32:45.605+04:30	2016-05-05	uuid:6d68a7bd-da3c-411b-83c1-2458203db439	6441429	6d68a7bd-da3c-411b-83c1-2458203db439	2016-05-06T08:21:09	361		-1			201604290959	21156			0	1
1	1		1								1	1	2015-11-12	1	2015-11-12		Positive	1	1	2015-11-14	Positive	1	1		P-11-d03-399-15	2015-11-12	2015-11-12				2016-05-05T17:43:18.521+04:30	2016-05-05T23:32:52.374+04:30	2016-05-05	uuid:9b70f7a8-aa87-43fa-a485-7968cd781d81	6441430	9b70f7a8-aa87-43fa-a485-7968cd781d81	2016-05-06T08:21:10	362		-1			201604290959	20974			0	2
1	1		1								1	1	2015-11-16	1	2015-11-16		Positive	2	1	2015-11-17	Positive	2	1		P-11-d03-400-15	2015-11-16	2015-11-16				2016-05-05T17:46:17.213+04:30	2016-05-05T23:34:08.987+04:30	2016-05-05	uuid:19957d4b-45b2-417c-801c-51d7528268ce	6441431	19957d4b-45b2-417c-801c-51d7528268ce	2016-05-06T08:21:10	363		-1			201604290959	20871			0	1
1	1		1								2	2	2015-11-16	1	2015-11-16		Negative		1	2015-11-17	Negative		2	1				P-11-d03-401-15	2015-11-17	2015-11-17	2016-05-05T17:48:58.624+04:30	2016-05-05T23:33:14.795+04:30	2016-05-05	uuid:4b2d2e90-6b49-4720-825d-2b8507173b88	6441432	4b2d2e90-6b49-4720-825d-2b8507173b88	2016-05-06T08:21:11	364		-1			201604290959	20656			0	1
1	1		1								1	1	2015-11-16	1	2015-11-16		Negative		1	2015-11-17	Negative		2	1				P-11-d03-402-15	2015-11-17	2015-11-17	2016-05-05T17:51:19.143+04:30	2016-05-05T23:33:46.659+04:30	2016-05-05	uuid:6a053cd0-bc8a-4a0b-863b-381e4a67abb4	6441433	6a053cd0-bc8a-4a0b-863b-381e4a67abb4	2016-05-06T08:21:12	365		-1			201604290959	20547			0	1
1	1		1								2	1	2015-11-17	1	2015-11-17		Negative		1	2015-11-18	Negative		2	1				P-11-d03-403-15	2015-11-19	2015-11-17	2016-05-05T17:53:25.824+04:30	2016-05-05T23:33:21.740+04:30	2016-05-05	uuid:195b33a7-184e-4ff0-930b-811ab38c872b	6441434	195b33a7-184e-4ff0-930b-811ab38c872b	2016-05-06T08:21:12	366		-1			201604290959	20396			0	1
1	1		1								1	1	2015-11-16	1	2015-11-16		Negative		1	2015-11-17	Negative		2	1				P-11-d03-404-15	2015-11-18	2015-11-18	2016-05-05T17:55:27.048+04:30	2016-05-05T23:34:27.380+04:30	2016-05-05	uuid:dd394ab1-a54b-4935-b0eb-ad22ce15c32e	6441435	dd394ab1-a54b-4935-b0eb-ad22ce15c32e	2016-05-06T08:21:13	367		-1			201604290959	20340			0	1
1	1		1								1	1	2015-11-17	1	2015-11-17		Negative		1	2015-11-18	Negative		2	1				P-11-d03-405-15	2015-11-18	2015-11-18	2016-05-05T17:57:59.844+04:30	2016-05-05T23:33:54.050+04:30	2016-05-05	uuid:82b67bf7-962b-4bd3-b500-3f2d80b474ae	6441436	82b67bf7-962b-4bd3-b500-3f2d80b474ae	2016-05-06T08:21:13	368		-1			201604290959	20155			0	1
1	1		1								2	1	2015-11-17	1	2015-11-17		Negative		1	2015-11-21	Negative		2	1				P-11-d03-406-15	2015-11-19	2015-11-19	2016-05-05T18:01:14.138+04:30	2016-05-05T23:34:00.714+04:30	2016-05-05	uuid:eec2f2cc-ac7c-412f-9b64-85beab9c4645	6441438	eec2f2cc-ac7c-412f-9b64-85beab9c4645	2016-05-06T08:21:14	369		-1			201604290959	19966			0	4
1	1		1								1	1	2015-11-16	1	2015-11-16		Negative		1	2015-11-17	Negative		2	1				P-11-d03-408-15	2015-11-19	2015-11-19	2016-05-05T18:03:41.637+04:30	2016-05-06T12:45:36.774+04:30	2016-05-05	uuid:affa63fe-72a1-4b25-a49e-9a2b9b40c9a5	6441439	affa63fe-72a1-4b25-a49e-9a2b9b40c9a5	2016-05-06T08:21:15	370		-1			201604290959	67315			0	1
1	1		1								1	1	2015-11-21	1	2015-11-21		Negative		1	2015-11-23	Negative		2	1				P-11-d03-409-15	2015-11-22	2015-11-22	2016-05-05T18:06:05.208+04:30	2016-05-05T23:34:15.320+04:30	2016-05-05	uuid:fd22d07e-7c0f-4341-8eb7-a3e03eee5c33	6441440	fd22d07e-7c0f-4341-8eb7-a3e03eee5c33	2016-05-06T08:21:15	371		-1			201604290959	19690			0	2
1	1		1								1	1	2015-11-23	1	2015-11-23		Negative		1	2015-11-24	Negative		2	1				P-11-d03-410-15	2015-11-24	2015-11-24	2016-05-05T18:11:19.196+04:30	2016-05-05T23:34:21.078+04:30	2016-05-05	uuid:d460564f-2c00-43d9-a731-d1b884bdb235	6441441	d460564f-2c00-43d9-a731-d1b884bdb235	2016-05-06T08:21:16	372		-1			201604290959	19382			0	1
1	1		1								1	1	2015-11-22	1	2015-11-22		Negative		1	2015-11-23	Negative		2	1				P-11-d03-411-15	2015-11-24	2015-11-24	2016-05-05T18:13:49.634+04:30	2016-05-05T23:34:56.000+04:30	2016-05-05	uuid:5432c298-3c07-4c56-8f92-1b08a69f7ef9	6441442	5432c298-3c07-4c56-8f92-1b08a69f7ef9	2016-05-06T08:21:16	373		-1			201604290959	19267			0	1
1	1		1								2	6	2015-11-22	1	2015-11-22		Positive	1	1	2015-11-23	Positive	1	1		P-11-d03-412-15	2015-11-24	2015-11-24				2016-05-05T18:16:00.319+04:30	2016-05-05T23:34:39.104+04:30	2016-05-05	uuid:2adc0f7a-dc2d-4819-9de2-9d57247bf10f	6441443	2adc0f7a-dc2d-4819-9de2-9d57247bf10f	2016-05-06T08:21:17	374		-1			201604290959	19119			0	1
1	1		1								1	1	2015-11-26	1	2015-11-26		Negative		1	2015-11-28	Negative		2	1				P-11-d03-315-15	2015-11-27	2015-11-27	2016-05-05T18:18:21.786+04:30	2016-05-05T23:34:44.967+04:30	2016-05-05	uuid:ac8c84b3-2c1b-4c5a-b1e5-f099b48311da	6441444	ac8c84b3-2c1b-4c5a-b1e5-f099b48311da	2016-05-06T08:21:17	375		-1			201604290959	18983			0	2
1	1		1								1	6	2015-11-28	1	2015-11-28		Negative		1	2015-11-30	Negative		2	1				P-11-d03-416-15	2015-11-29	2015-11-29	2016-05-05T18:20:35.490+04:30	2016-05-06T12:43:53.614+04:30	2016-05-05	uuid:a630c6fe-dfd3-4318-82c1-f9495f2678cc	6441445	a630c6fe-dfd3-4318-82c1-f9495f2678cc	2016-05-06T08:21:18	376		-1			201604290959	66198			0	2
1	1		1								2	1	2015-11-28	1	2015-11-28		Negative		1	2015-11-30	Negative		2	1				P-11-d03-417-15	2015-11-29	2015-11-29	2016-05-05T18:22:48.170+04:30	2016-05-05T23:35:07.258+04:30	2016-05-05	uuid:7c7348d1-332a-4fed-982a-9d851737c175	6441446	7c7348d1-332a-4fed-982a-9d851737c175	2016-05-06T08:21:18	377		-1			201604290959	18739			0	2
1	1		1								1	1	2015-11-29	1	2015-11-29		Positive	1	1	2015-11-30	Positive	1	1		P-11-d03-434-15	2015-11-30	2015-11-30				2016-05-05T18:24:58.151+04:30	2016-05-05T23:35:28.246+04:30	2016-05-05	uuid:2ff7ecad-150c-4cc3-80c8-71c3b99f2399	6441447	2ff7ecad-150c-4cc3-80c8-71c3b99f2399	2016-05-06T08:21:19	378		-1			201604290959	18630			0	1
1	1		1								2	1	2015-12-05	1	2015-12-05		Negative		1	2015-12-07	Negative		2	1				P-11-d03-435-15	2015-12-12	2015-12-12	2016-05-05T18:29:14.305+04:30	2016-05-05T23:35:33.282+04:30	2016-05-05	uuid:1fa7e97b-adfc-4ce6-81e2-9fec7e9248f6	6441448	1fa7e97b-adfc-4ce6-81e2-9fec7e9248f6	2016-05-06T08:21:20	379		-1			201604290959	18379			0	2
1	1		1								1	1	2015-12-07	1	2015-12-07		Negative		1	2015-12-08	Negative		2	1				P-11-d03-437-15	2015-12-08	2015-12-08	2016-05-05T18:32:03.361+04:30	2016-05-05T23:36:08.213+04:30	2016-05-05	uuid:c73893e8-233d-4f92-a8e3-b70d95523e8f	6441449	c73893e8-233d-4f92-a8e3-b70d95523e8f	2016-05-06T08:21:20	380		-1			201604290959	18245			0	1
1	1		1								2	1	2015-12-07	1	2015-12-07		Negative		1	2015-12-08	Negative		2	1				P-11-d03-438-15	2015-12-08	2015-12-08	2016-05-05T18:35:12.297+04:30	2016-05-05T23:35:38.872+04:30	2016-05-05	uuid:3aaf3490-911f-42b2-90b1-0994a7dcc3e8	6441450	3aaf3490-911f-42b2-90b1-0994a7dcc3e8	2016-05-06T08:21:21	381		-1			201604290959	18026			0	1
1	1		1								1	1	2015-12-07	1	2015-12-07		Negative		1	2015-12-08	Negative		2	1				P-11-d03-439-14	2015-12-08	2015-12-08	2016-05-05T18:37:54.883+04:30	2016-05-05T23:35:44.119+04:30	2016-05-05	uuid:4ed0bff3-a35c-438b-81d8-d66c9617ace3	6441451	4ed0bff3-a35c-438b-81d8-d66c9617ace3	2016-05-06T08:21:21	382		-1			201604290959	17870			0	1
1	1		1								2	1	2015-12-07	1	2015-12-07		Negative		1	2015-12-08	Negative		2	1				P-11-d03-440-15	2015-12-08	2015-12-08	2016-05-05T18:40:39.287+04:30	2016-05-06T12:43:47.671+04:30	2016-05-05	uuid:6229e0cc-e0e5-4bba-b267-982a7ea8c972	6441452	6229e0cc-e0e5-4bba-b267-982a7ea8c972	2016-05-06T08:21:22	383		-1			201604290959	64988			0	1
1	1		1								2	1	2015-12-07	1	2015-12-07		Negative		1	2015-12-08	Negative		2	1				P-11-d03-441-15	2015-12-08	2015-12-08	2016-05-05T18:42:38.783+04:30	2016-05-06T12:43:35.066+04:30	2016-05-05	uuid:59591ca8-8c29-4d2b-941a-3cada1a4c916	6441453	59591ca8-8c29-4d2b-941a-3cada1a4c916	2016-05-06T08:21:22	384		-1			201604290959	64857			0	1
1	1		1								2	1	2015-12-08	1	2015-12-08		Negative		1	2015-12-09	Negative		2	1				P-11-d03-442-15	2015-12-09	2015-12-09	2016-05-05T18:44:51.310+04:30	2016-05-05T23:35:49.921+04:30	2016-05-05	uuid:03c5ee86-d129-4ad3-9caf-712af378a563	6441455	03c5ee86-d129-4ad3-9caf-712af378a563	2016-05-06T08:21:23	385		-1			201604290959	17458			0	1
1	1		1								2	1	2015-12-09	1	2015-12-09		Positive	1	1	2015-12-10	Positive	1	1		P-11-d03-443-15	2015-12-10	2015-12-10				2016-05-05T18:47:21.500+04:30	2016-05-05T23:35:55.404+04:30	2016-05-05	uuid:1e494277-1d61-41cf-b253-6d3ab04ed093	6441456	1e494277-1d61-41cf-b253-6d3ab04ed093	2016-05-06T08:21:23	386		-1			201604290959	17314			0	1
1	1		1								1	1	2015-12-09	1	2015-12-09		Negative		1	2015-12-10	Negative		2	1				P-11-d03-444-15	2015-12-10	2015-12-10	2016-05-05T18:49:57.533+04:30	2016-05-06T12:43:41.389+04:30	2016-05-05	uuid:cd0f4369-8da6-4d86-b568-d0a836d79d6b	6441457	cd0f4369-8da6-4d86-b568-d0a836d79d6b	2016-05-06T08:21:24	387		-1			201604290959	64424			0	1
1	1		1								1	1	2015-12-12	1	2015-12-12		Positive	2	1	2015-12-14	Positive	2	1		P-11-d03-445-15	2015-12-13	2015-12-13				2016-05-05T18:52:03.775+04:30	2016-05-05T23:36:22.192+04:30	2016-05-05	uuid:4d0aed4f-e058-4d15-b1ae-7a4e9251647d	6441458	4d0aed4f-e058-4d15-b1ae-7a4e9251647d	2016-05-06T08:21:25	388		-1			201604290959	17059			0	2
1	1		1								1	1	2015-12-14	1	2015-12-14		Positive	2	1	2015-12-15	Positive	2	1		P-11-d03-446-15	2015-12-15	2015-12-15				2016-05-05T18:56:48.807+04:30	2016-05-06T12:43:59.599+04:30	2016-05-05	uuid:1e8047c3-c7bf-403b-a20b-c1826ad73b7b	6441459	1e8047c3-c7bf-403b-a20b-c1826ad73b7b	2016-05-06T08:21:25	389		-1			201604290959	64031			0	1
1	1		1								2	1	2015-12-14	1	2015-12-14		Positive	2	1	2015-12-15	Positive	2	1		P-11-d03-447-15	2015-12-15	2015-12-15				2016-05-05T18:59:29.350+04:30	2016-05-06T12:45:49.132+04:30	2016-05-05	uuid:500deb7f-95e2-4ef6-93b7-467d3de8d393	6441460	500deb7f-95e2-4ef6-93b7-467d3de8d393	2016-05-06T08:21:26	390		-1			201604290959	63980			0	1
1	1		1								1	1	2015-12-14	1	2015-12-14		Negative		1	2015-12-15	Negative		2	1				P-11-d03-448-15	2015-12-15	2015-12-15	2016-05-05T19:01:27.405+04:30	2016-05-06T12:45:57.357+04:30	2016-05-05	uuid:9637c258-6caa-4b30-8108-df894fac090f	6441461	9637c258-6caa-4b30-8108-df894fac090f	2016-05-06T08:21:26	391		-1			201604290959	63870			0	1
1	1		1								1	1	2015-12-14	1	2015-12-14		Positive	2	1	2015-12-15	Positive	2	1		P-11-d03-449-15	2015-12-16	2015-12-15				2016-05-05T19:03:21.149+04:30	2016-05-06T12:46:04.310+04:30	2016-05-05	uuid:5f761d52-5350-4467-af33-79cabab46486	6441462	5f761d52-5350-4467-af33-79cabab46486	2016-05-06T08:21:27	392		-1			201604290959	63763			0	1
1	1		1								2	1	2015-12-15	1	2015-12-15		Negative		1	2015-12-16	Negative		2	1				P-11-d03-451-15	2015-12-16	2015-12-16	2016-05-05T19:05:50.198+04:30	2016-05-05T23:35:20.860+04:30	2016-05-05	uuid:2927fb85-5973-4118-b74e-cc2d3910bd19	6441463	2927fb85-5973-4118-b74e-cc2d3910bd19	2016-05-06T08:21:27	393		-1			201604290959	16170			0	1
1	1		1								1	1	2015-12-16	1	2015-12-16		Negative		1	2015-12-17	Negative		2	1				P-11-d03-452-15	2015-12-17	2015-12-17	2016-05-05T19:08:02.459+04:30	2016-05-06T12:46:11.187+04:30	2016-05-05	uuid:4f28ce0b-4a10-4733-9437-477e9cffaa47	6441464	4f28ce0b-4a10-4733-9437-477e9cffaa47	2016-05-06T08:21:28	394		-1			201604290959	63489			0	1
1	1		1								2	1	2015-12-15	1	2015-12-15		Negative		1	2015-12-16	Negative		2	1				P-11-d03-454-15	2015-12-16	2015-12-16	2016-05-05T19:09:54.816+04:30	2016-05-06T12:46:17.739+04:30	2016-05-05	uuid:43490e68-4c0e-4a9a-9e6e-ec8e53fc38e2	6441465	43490e68-4c0e-4a9a-9e6e-ec8e53fc38e2	2016-05-06T08:21:29	395		-1			201604290959	63383			0	1
1	1		1								1	1	2015-12-19	1	2015-12-19		Negative		1	2015-12-21	Negative		2	1				P-11-d03-456-15	2015-12-20	2015-12-20	2016-05-05T19:12:16.373+04:30	2016-05-06T12:46:24.354+04:30	2016-05-05	uuid:86595239-fb0e-45c7-a2c7-55c8d9b2b623	6441466	86595239-fb0e-45c7-a2c7-55c8d9b2b623	2016-05-06T08:21:29	396		-1			201604290959	63248			0	2
1	1		1								1	1	2015-12-19	1	2015-12-19		Negative		1	2015-12-21	Negative		2	1				P-11-d03-458-15	2015-12-20	2015-12-20	2016-05-05T19:14:25.068+04:30	2016-05-06T12:46:30.895+04:30	2016-05-05	uuid:9860c8b9-7e72-4f86-ae7b-c723e0bb8820	6441468	9860c8b9-7e72-4f86-ae7b-c723e0bb8820	2016-05-06T08:21:30	397		-1			201604290959	63125			0	2
1	1		1								2	1	2015-12-20	1	2015-12-20		Negative		1	2015-12-21	Negative		2	1				P-11-d03-465-15	2015-12-22	2015-12-22	2016-05-05T19:18:04.658+04:30	2016-05-06T12:46:38.402+04:30	2016-05-05	uuid:dece3a7d-e68b-4f4e-9e5e-91daffa09946	6441469	dece3a7d-e68b-4f4e-9e5e-91daffa09946	2016-05-06T08:21:30	398		-1			201604290959	62914			0	1
1	1		1								1	1	2015-12-21	1	2015-12-21		Negative		1	2015-12-22	Negative		2	1				P-11-d03-463-15	2015-12-22	2015-12-22	2016-05-05T19:21:43.621+04:30	2016-05-06T12:46:44.832+04:30	2016-05-05	uuid:84db9166-1a47-4095-b128-9f4ccd2014ee	6441470	84db9166-1a47-4095-b128-9f4ccd2014ee	2016-05-06T08:21:31	399		-1			201604290959	62701			0	1
1	1		1								1	1	2015-12-21	1	2015-12-21		Positive	1	1	2015-12-22	Positive	2	1		P-11-d03-464-15	2015-12-22	2015-12-22				2016-05-05T19:23:50.814+04:30	2016-05-06T12:46:51.654+04:30	2016-05-05	uuid:6673b726-fb88-4ec7-b2fa-192aea1d9143	6441471	6673b726-fb88-4ec7-b2fa-192aea1d9143	2016-05-06T08:21:31	400		-1			201604290959	62581			0	1
1	1		1								2	1	2015-12-26	1	2015-12-26		Negative		2				2	1				P-11-d03-465-15	2015-12-24	2015-01-24	2016-05-05T19:25:40.289+04:30	2016-05-06T12:46:58.391+04:30	2016-05-05	uuid:867d1e56-825f-41df-8001-7325f9b642de	6441472	867d1e56-825f-41df-8001-7325f9b642de	2016-05-06T08:21:32	401		-1			201604290959	62478			0	NS
1	1		1								2	1	2015-12-28	1	2015-12-28		Negative		1	2015-12-29	Negative		2	1				P-11-d03-466-15	2015-12-28	2015-12-29	2016-05-05T19:27:49.069+04:30	2016-05-06T12:47:04.838+04:30	2016-05-05	uuid:4abb4af0-a7f4-42e6-8da2-e8d63f3c7e72	6441473	4abb4af0-a7f4-42e6-8da2-e8d63f3c7e72	2016-05-06T08:21:32	402		-1			201604290959	62355			0	1
1	1		1								1	1	2015-12-29	1	2015-12-29		Positive	2	1	2015-12-30	Positive	2	1		P-11-d03-467-15	2015-12-30	2015-12-29				2016-05-05T19:29:49.070+04:30	2016-05-06T12:47:11.673+04:30	2016-05-05	uuid:c979ffd7-ca09-405c-aca0-adf19c329dde	6441474	c979ffd7-ca09-405c-aca0-adf19c329dde	2016-05-06T08:21:33	403		-1			201604290959	62242			0	1
1	1		1								2	1	2015-12-30	1	2015-12-30		Negative		1	2015-12-31	Negative		2	1				P-11-d03-468-15	2015-12-31	2015-12-31	2016-05-05T19:33:16.033+04:30	2016-05-06T12:47:17.625+04:30	2016-05-05	uuid:9eb6e010-6330-4811-955e-ef9e95ff655e	6441475	9eb6e010-6330-4811-955e-ef9e95ff655e	2016-05-06T08:21:34	404		-1			201604290959	62041			0	1
1	1		1								2	1	2015-12-30	1	2015-12-30		Negative		1	2015-12-31	Negative		2	1				P-11-d03-469-15	2015-12-31	2015-12-31	2016-05-05T19:35:35.406+04:30	2016-05-06T12:47:24.017+04:30	2016-05-05	uuid:a88173ad-7b16-41c4-a9c4-eda48a654640	6441476	a88173ad-7b16-41c4-a9c4-eda48a654640	2016-05-06T08:21:35	405		-1			201604290959	61909			0	1
1	1		1								2	1	2015-12-30	1	2015-12-30		Negative		1	2015-12-31	Negative		2	1				P-11-d03-471-15	2015-12-31	2015-12-31	2016-05-05T19:37:27.094+04:30	2016-05-06T12:47:30.018+04:30	2016-05-05	uuid:7938dca1-7c4e-45b5-ae95-6becc23abaf5	6441477	7938dca1-7c4e-45b5-ae95-6becc23abaf5	2016-05-06T08:21:35	406		-1			201604290959	61803			0	1
1	1		1								2	1	2015-12-16	1	2015-12-16		Positive	1	1	2015-12-17	Positive	1	1		P-11-d03-472-15	2015-12-16	2015-12-16				2016-05-05T19:39:24.070+04:30	2016-05-06T12:47:36.701+04:30	2016-05-05	uuid:b328618b-c4d3-41c3-bd9c-ae4436688228	6441478	b328618b-c4d3-41c3-bd9c-ae4436688228	2016-05-06T08:21:36	407		-1			201604290959	61692			0	1
1	1		1								2	1	2015-12-23	1	2015-12-23		Positive	1	1	2015-12-25	Positive	1	1		P-11-d03-432-15	2015-12-24	2015-12-24				2016-05-05T19:41:43.055+04:30	2016-05-06T12:47:43.381+04:30	2016-05-05	uuid:906fced2-48b4-4208-baa9-04b9269e972a	6441479	906fced2-48b4-4208-baa9-04b9269e972a	2016-05-06T08:21:36	408		-1			201604290959	61560			0	2
1	1		1								1	1	2015-12-10	1	2015-12-10		Negative		1	2015-12-11	Negative										2016-05-05T19:44:04.030+04:30	2016-05-06T12:47:50.788+04:30	2016-05-05	uuid:06e6c76b-444f-4389-8cde-7d5f485c7d3b	6441480	06e6c76b-444f-4389-8cde-7d5f485c7d3b	2016-05-06T08:21:37	409		-1			201604290959	61426			0	1
1	1		1								1	1	2015-11-18	1	2015-11-18		Positive	1	1	2015-11-20	Positive	1	1		P-11-d03-431-15	2015-11-19	2015-11-19				2016-05-05T19:48:10.885+04:30	2016-05-06T12:47:57.761+04:30	2016-05-05	uuid:d6a47af7-8900-4e03-b0fa-000bd5de93aa	6441481	d6a47af7-8900-4e03-b0fa-000bd5de93aa	2016-05-06T08:21:37	410		-1			201604290959	61187			0	2
1	1		1								2	1	2015-11-17	1	2015-11-17		Positive	1	1	2015-11-18	Positive	1	1		P-11-d03-429-15	2015-11-18	2015-11-18				2016-05-05T19:50:49.277+04:30	2016-05-06T12:48:03.746+04:30	2016-05-05	uuid:a4fdcae2-81aa-4687-b558-ab99f318ff4b	6441482	a4fdcae2-81aa-4687-b558-ab99f318ff4b	2016-05-06T08:21:38	411		-1			201604290959	61034			0	1
1	1		1								1	1	2015-11-16	1	2015-11-16		Positive	1	1	2015-11-17	Positive	2	1		P-11-d03-428-15	2015-11-17	2015-11-17				2016-05-05T19:52:59.033+04:30	2016-05-06T12:48:10.828+04:30	2016-05-05	uuid:e92b1643-200a-44ca-bc63-96fc202a08f0	6441483	e92b1643-200a-44ca-bc63-96fc202a08f0	2016-05-06T08:21:38	412		-1			201604290959	60911			0	1
1	1		1								2	1	2015-11-14	1	2015-11-14		Positive	1	1	2015-11-16	Positive	2	1		P-11-d03-427-15	2015-11-15	2015-11-15				2016-05-05T19:59:47.106+04:30	2016-05-06T12:48:17.185+04:30	2016-05-05	uuid:9e2df8b8-f6e4-47f3-98d8-07fed250629e	6441484	9e2df8b8-f6e4-47f3-98d8-07fed250629e	2016-05-06T08:21:39	413		-1			201604290959	60510			0	2
1	1		1								1	1	2015-11-23	1	2015-11-23		Positive	1	1	2015-11-25	Positive	2	1		P-11-d03-433-15	2015-11-29	2015-11-29				2016-05-05T20:03:34.323+04:30	2016-05-06T12:48:23.469+04:30	2016-05-05	uuid:2fafd2a0-78bf-4ff8-a7a2-8ef15c5fdea3	6441485	2fafd2a0-78bf-4ff8-a7a2-8ef15c5fdea3	2016-05-06T08:21:39	414		-1			201604290959	60289			0	2
1	1		1								2	1	2015-10-15	1	2015-10-15		Negative		2				2	2							2016-05-05T22:38:30.207+04:30	2016-05-05T22:43:11.966+04:30	2016-05-05	uuid:5c01490c-0c6f-4f60-852e-429fe52df3fa	6441486	5c01490c-0c6f-4f60-852e-429fe52df3fa	2016-05-06T08:21:40	415		-1			201604290959	281			0	NS
1	1		1								2	1	2015-10-17	1	2015-10-17		Negative		1	2015-10-18	Negative		2	2							2016-05-05T22:45:12.127+04:30	2016-05-05T22:49:07.371+04:30	2016-05-05	uuid:9cdb573c-2d9a-489f-8ce7-feff527c7187	6441487	9cdb573c-2d9a-489f-8ce7-feff527c7187	2016-05-06T08:21:41	416		-1			201604290959	235			0	1
1	1		1								2	1	2015-10-17	1	2015-10-17		Negative		1	2015-10-19	Negative		2	2							2016-05-05T22:49:09.947+04:30	2016-05-05T22:50:55.157+04:30	2016-05-05	uuid:88bfaa18-0f72-446d-89f8-b91f4363fddb	6441488	88bfaa18-0f72-446d-89f8-b91f4363fddb	2016-05-06T08:21:41	417		-1			201604290959	106			0	2
1	1		1								2	1	2015-10-17	1	2015-10-17		Negative		1	2015-10-19	Negative		2	2							2016-05-05T22:51:09.315+04:30	2016-05-05T22:52:17.788+04:30	2016-05-05	uuid:e11ab412-b9d7-474f-be62-a58707f1234e	6441489	e11ab412-b9d7-474f-be62-a58707f1234e	2016-05-06T08:21:42	418		-1			201604290959	68			0	2
1	1		1								1	1	2015-10-19	1	2015-10-19		Negative		1	2015-10-20	Negative		2	2							2016-05-05T22:52:48.825+04:30	2016-05-05T22:54:15.287+04:30	2016-05-05	uuid:eea12f6e-193a-458a-95f3-1be1292d160a	6441490	eea12f6e-193a-458a-95f3-1be1292d160a	2016-05-06T08:21:42	419		-1			201604290959	87			0	1
1	1		1								1	1	2015-10-20	1	2015-10-20		Negative		1	2015-10-21	Negative		2	2							2016-05-05T22:54:18.179+04:30	2016-05-05T22:56:38.399+04:30	2016-05-05	uuid:80e14904-e4e8-4738-9a28-25bba38f668c	6441491	80e14904-e4e8-4738-9a28-25bba38f668c	2016-05-06T08:21:43	420		-1			201604290959	140			0	1
1	1		1								1	1	2015-10-02	1	2015-10-02		Negative		1	2015-10-03	Negative		2	2							2016-05-05T22:57:10.899+04:30	2016-05-05T22:59:40.181+04:30	2016-05-05	uuid:d73d8a75-e988-44f5-86bf-8994b2cd6f7f	6441492	d73d8a75-e988-44f5-86bf-8994b2cd6f7f	2016-05-06T08:21:43	421		-1			201604290959	150			0	1
1	1		1								2	1	2015-10-01	1	2015-10-01		Negative		1	2015-10-03	Negative		2	2							2016-05-05T22:59:42.892+04:30	2016-05-05T23:00:49.056+04:30	2016-05-05	uuid:3c0eed45-845e-44fb-8dd0-20c6fc0b7ef0	6441493	3c0eed45-845e-44fb-8dd0-20c6fc0b7ef0	2016-05-06T08:21:44	422		-1			201604290959	67			0	2
1	1		1								1	1	2015-10-05	1	2015-10-05		Negative		1	2015-10-06	Negative		2	2							2016-05-05T23:00:52.008+04:30	2016-05-05T23:04:11.222+04:30	2016-05-05	uuid:c0db286c-cfeb-4674-9aec-60d86f443459	6441494	c0db286c-cfeb-4674-9aec-60d86f443459	2016-05-06T08:21:44	423		-1			201604290959	199			0	1
1	1		1								2	1	2015-10-06	1	2015-10-06		Negative		1	2015-10-07	Negative		2	2							2016-05-05T23:04:31.486+04:30	2016-05-05T23:05:32.796+04:30	2016-05-05	uuid:85941480-80b0-47ae-888a-b66d56bbe3c9	6441495	85941480-80b0-47ae-888a-b66d56bbe3c9	2016-05-06T08:21:45	424		-1			201604290959	61			0	1
1	1		1								2	1	2015-10-06	1	2015-10-06		Negative		1	2015-10-07	Negative		2	2							2016-05-05T23:05:35.569+04:30	2016-05-05T23:06:53.871+04:30	2016-05-05	uuid:be2f7d5e-b172-459e-87ac-29cd16170b41	6441496	be2f7d5e-b172-459e-87ac-29cd16170b41	2016-05-06T08:21:45	425		-1			201604290959	78			0	1
1	1		1								1	6	2015-10-06	1	2015-10-06		Negative		1	2015-10-07	Negative		2	2							2016-05-05T23:06:56.884+04:30	2016-05-05T23:09:56.968+04:30	2016-05-05	uuid:8e78c19f-de32-490e-b50f-6a7af0b1744b	6441497	8e78c19f-de32-490e-b50f-6a7af0b1744b	2016-05-06T08:21:46	426		-1			201604290959	180			0	1
1	1		1								2	6	2015-10-06	1	2015-10-06		Negative		1	2015-10-07	Negative		2	2							2016-05-05T23:10:00.083+04:30	2016-05-06T12:48:29.906+04:30	2016-05-05	uuid:711fe073-40a1-4e87-995f-1a22384534a6	6441499	711fe073-40a1-4e87-995f-1a22384534a6	2016-05-06T08:21:46	427		-1			201604290959	49109			0	1
1	1		1								2	6	2015-10-06	1	2015-10-06		Negative		1	2015-10-07	Negative		2	2							2016-05-05T23:11:12.849+04:30	2016-05-05T23:12:13.577+04:30	2016-05-05	uuid:9690776b-924f-4015-bdaf-3ab5ca63e9c8	6441500	9690776b-924f-4015-bdaf-3ab5ca63e9c8	2016-05-06T08:21:47	428		-1			201604290959	61			0	1
1	1		1								2	1	2015-10-06	1	2015-10-07		Negative		1	2015-10-07	Negative		2	2							2016-05-05T23:12:16.746+04:30	2016-05-05T23:13:25.757+04:30	2016-05-05	uuid:7aed74ce-a2c4-4bce-a344-623030efc86f	6441502	7aed74ce-a2c4-4bce-a344-623030efc86f	2016-05-06T08:21:48	429		-1			201604290959	69			1	0
1	1		1								1	1	2015-10-07	1	2015-10-07		Negative		1	2015-10-08	Negative		2	2							2016-05-05T23:13:30.640+04:30	2016-05-05T23:14:40.236+04:30	2016-05-05	uuid:cb51582e-445e-4434-af93-083bc0a51b83	6441503	cb51582e-445e-4434-af93-083bc0a51b83	2016-05-06T08:21:48	430		-1			201604290959	70			0	1
1	1		1								1	1	2015-10-07	1	2015-10-07		Positive	1	1	2015-10-08	Positive	1	2	2							2016-05-05T23:14:42.905+04:30	2016-05-05T23:17:44.814+04:30	2016-05-05	uuid:a064701c-3be8-4f0b-9b3b-868bd86b57ec	6441504	a064701c-3be8-4f0b-9b3b-868bd86b57ec	2016-05-06T08:21:49	431		-1			201604290959	182			0	1
1	1		1								2	1	2015-10-07	1	2015-10-07		Negative		1	2015-10-08	Negative		2	2							2016-05-05T23:21:45.437+04:30	2016-05-05T23:22:44.588+04:30	2016-05-05	uuid:2434045d-277c-4d96-8071-27bb421569d9	6441505	2434045d-277c-4d96-8071-27bb421569d9	2016-05-06T08:21:49	432		-1			201604290959	59			0	1
1	1		1								1	1	2015-10-10	1	2015-10-10		Negative		2				2	2							2016-05-05T23:22:47.353+04:30	2016-05-05T23:24:29.225+04:30	2016-05-05	uuid:3166b1f7-5f0f-4c2e-8369-a165b9e2bc5a	6441506	3166b1f7-5f0f-4c2e-8369-a165b9e2bc5a	2016-05-06T08:21:50	433		-1			201604290959	102			0	NS
1	1		1								2	1	2015-10-13	1	2015-10-13		Negative		1	2015-10-14	Negative		2	2							2016-05-05T23:24:32.018+04:30	2016-05-05T23:26:34.676+04:30	2016-05-05	uuid:c993f1bf-9321-418a-9b4d-61073a6af202	6441507	c993f1bf-9321-418a-9b4d-61073a6af202	2016-05-06T08:21:50	434		-1			201604290959	122			0	1
1	1		1								1	1	2015-10-13	1	2015-10-13		Negative		1	2015-10-15	Negative		2	2							2016-05-05T23:26:37.505+04:30	2016-05-06T12:48:37.639+04:30	2016-05-05	uuid:3a91400c-4d92-48ce-ab8d-d774ea512f73	6441508	3a91400c-4d92-48ce-ab8d-d774ea512f73	2016-05-06T08:21:51	435		-1			201604290959	48120			0	2
1	1		1								1	1	2015-10-22	1	2015-10-22		Negative		1	2015-10-23	Negative		2	2							2016-05-05T23:36:25.395+04:30	2016-05-05T23:37:29.250+04:30	2016-05-05	uuid:06149fa7-118c-4e8e-a222-15630e9423be	6441509	06149fa7-118c-4e8e-a222-15630e9423be	2016-05-06T08:21:51	436		-1			201604290959	64			0	1
1	1		1								2	1	2015-10-26	1	2015-10-26		Negative		1	2015-10-27	Negative		2	2							2016-05-05T23:37:31.858+04:30	2016-05-05T23:41:04.982+04:30	2016-05-05	uuid:7a6e61c6-d759-4e17-8ccf-15da492274e6	6441510	7a6e61c6-d759-4e17-8ccf-15da492274e6	2016-05-06T08:21:52	437		-1			201604290959	213			0	1
1	1		1								2	1	2015-10-26	1	2015-10-26		Negative		1	2015-10-27	Negative		2	2							2016-05-05T23:41:08.046+04:30	2016-05-05T23:42:11.771+04:30	2016-05-05	uuid:daf2ee7d-0d6c-41c9-a946-96a8a49c26ec	6441511	daf2ee7d-0d6c-41c9-a946-96a8a49c26ec	2016-05-06T08:21:52	438		-1			201604290959	63			0	1
1	1		1								1	1	2015-10-29	1	2015-10-29		Negative		1	2015-10-30	Negative		2	2							2016-05-05T23:42:14.290+04:30	2016-05-05T23:44:25.562+04:30	2016-05-05	uuid:484feca4-1653-4414-83c2-cb1baa06e7d2	6441512	484feca4-1653-4414-83c2-cb1baa06e7d2	2016-05-06T08:21:53	439		-1			201604290959	131			0	1
1	1		1								1	1	2015-10-29	1	2015-10-29		Negative		1	2015-10-31	Negative		2	2							2016-05-05T23:46:19.618+04:30	2016-05-05T23:48:03.748+04:30	2016-05-05	uuid:bbbc5c07-8d90-4d74-8751-bcd33b52b304	6441513	bbbc5c07-8d90-4d74-8751-bcd33b52b304	2016-05-06T08:21:54	440		-1			201604290959	104			0	2
1	1		1								2	1	2015-10-29	1	2015-10-29		Negative		1	2015-10-31	Negative		2	2							2016-05-05T23:48:07.342+04:30	2016-05-05T23:49:11.953+04:30	2016-05-05	uuid:b2177473-a038-4558-9b3e-f382d51310b9	6441515	b2177473-a038-4558-9b3e-f382d51310b9	2016-05-06T08:21:54	441		-1			201604290959	64			0	2
1	1		1								1	1	2015-10-31	1	2015-10-31		Negative		1	2015-11-01	Negative		2	2							2016-05-05T23:49:14.414+04:30	2016-05-05T23:50:42.991+04:30	2016-05-05	uuid:3f3a102b-86dd-432c-a406-1fa7b02d49ae	6441517	3f3a102b-86dd-432c-a406-1fa7b02d49ae	2016-05-06T08:21:55	442		-1			201604290959	88			0	1
1	1		1								2	1	2015-11-01	1	2015-11-01		Positive	3	1	2015-11-02	Positive	3	1		P-11-603-381-15	2015-11-02	2015-11-02				2016-05-05T23:50:46.137+04:30	2016-05-06T00:05:07.010+04:30	2016-05-05	uuid:8c43c9e5-b070-47d8-b77e-d70cf010ed9e	6441518	8c43c9e5-b070-47d8-b77e-d70cf010ed9e	2016-05-06T08:21:55	443		-1			201604290959	861			0	1
1	1		1								1	1	2015-11-02	1	2015-11-02		Negative		1	2015-11-03	Negative		2	2							2016-05-06T00:05:10.630+04:30	2016-05-06T00:15:48.894+04:30	2016-05-06	uuid:ddf5dc19-50c0-4493-ae18-b215995ed516	6441519	ddf5dc19-50c0-4493-ae18-b215995ed516	2016-05-06T08:21:56	444		-1			201604290959	638			0	1
1	1		2								2	1	2015-10-07	1	2015-10-07		Negative		1	2015-10-08	Negative		2	1				P-11-D02-374-15	2015-10-08	2015-10-08	2016-05-06T09:51:55.203+04:30	2016-05-06T09:55:52.810+04:30	2016-05-06	uuid:c50f764f-f380-42a9-a0e8-f4e6293c01fd	6441520	c50f764f-f380-42a9-a0e8-f4e6293c01fd	2016-05-06T08:21:56	445		-1			201604290959	237			0	1
1	1		2								2	1	2015-10-15	1	2015-10-15		Negative		1	2015-10-17	Negative		2	2							2016-05-06T09:55:55.907+04:30	2016-05-06T09:57:13.814+04:30	2016-05-06	uuid:4241ac71-39ff-4b28-9adc-59cb126df207	6441522	4241ac71-39ff-4b28-9adc-59cb126df207	2016-05-06T08:21:57	446		-1			201604290959	78			0	2
1	1		2								1	1	2015-10-31	1	2015-10-31		Positive	1	1	2015-11-01	Positive	1	1		P-11-D02-372-15	2015-10-31	2015-10-31				2016-05-06T09:57:23.532+04:30	2016-05-06T09:59:21.410+04:30	2016-05-06	uuid:21dbff87-ac5f-4df1-9863-e2bde6530012	6441523	21dbff87-ac5f-4df1-9863-e2bde6530012	2016-05-06T08:21:57	447		-1			201604290959	118			0	1
1	1		2								1	1	2015-11-05	1	2015-11-05		Negative		1	2015-11-06	Negative		2	2							2016-05-06T09:59:25.266+04:30	2016-05-06T10:00:38.355+04:30	2016-05-06	uuid:c247173f-294d-4632-b1eb-772df8217ee8	6441524	c247173f-294d-4632-b1eb-772df8217ee8	2016-05-06T08:21:58	448		-1			201604290959	73			0	1
1	1		2								1	1	2015-11-07	1	2015-11-07		Negative		1	2015-11-08	Negative		2	2							2016-05-06T10:00:41.209+04:30	2016-05-06T10:02:02.331+04:30	2016-05-06	uuid:d515e4b0-6bd3-4235-92b1-fa26da4fd9e2	6441525	d515e4b0-6bd3-4235-92b1-fa26da4fd9e2	2016-05-06T08:21:59	449		-1			201604290959	81			0	1
1	1		2								1	1	2015-12-10	1	2015-12-10		Positive	2	1	2015-12-12	Positive	2	1		P-02-G02-455-15	2015-12-11	2015-12-11				2016-05-06T10:02:05.340+04:30	2016-05-06T10:04:23.989+04:30	2016-05-06	uuid:e314c803-49ea-4445-91bc-215934f580dd	6441526	e314c803-49ea-4445-91bc-215934f580dd	2016-05-06T08:21:59	450		-1			201604290959	138			0	2
1	1		2								2	1	2015-11-07	1	2015-11-07		Positive	1	1	2015-11-08	Positive	2	1		P-11-G02-420-15	2015-11-08	2015-11-08				2016-05-06T10:04:28.550+04:30	2016-05-06T10:06:26.917+04:30	2016-05-06	uuid:aab158ea-49ba-4159-9756-7d9c6d34eee5	6441527	aab158ea-49ba-4159-9756-7d9c6d34eee5	2016-05-06T08:22:00	451		-1			201604290959	118			0	1
1	1		2								2	1	2015-11-07	1	2015-11-07		Negative		1	2015-11-09	Negative		2	1				P-11-G02-422-15	2015-11-08	2015-11-08	2016-05-06T10:06:29.927+04:30	2016-05-06T10:08:07.654+04:30	2016-05-06	uuid:3fe6ce39-296c-41e4-80d1-03be5b4f5280	6441528	3fe6ce39-296c-41e4-80d1-03be5b4f5280	2016-05-06T08:22:00	452		-1			201604290959	98			0	2
1	1		1								2	1	2015-11-02	1	2015-11-02		Positive	2	1	2015-11-03	Positive	2	1		P-11-G03-387-15	2015-11-03	2015-11-03				2016-05-06T10:08:10.619+04:30	2016-05-06T10:10:58.312+04:30	2016-05-06	uuid:d60e68de-7744-4b26-af2e-152b0a67990a	6441529	d60e68de-7744-4b26-af2e-152b0a67990a	2016-05-06T08:22:01	453		-1			201604290959	168			0	1
1	1		2								2	1	2015-11-02	1	2015-11-02		Negative		1	2015-11-03	Negative		2	2							2016-05-06T10:11:07.220+04:30	2016-05-06T10:12:38.598+04:30	2016-05-06	uuid:58f423ad-d0d2-4bf8-a3ce-e09b1e30ba2b	6441530	58f423ad-d0d2-4bf8-a3ce-e09b1e30ba2b	2016-05-06T08:22:02	454		-1			201604290959	91			0	1
1	1		1								1	1	2015-11-03	1	2015-11-03		Positive	2	1	2015-11-04	Positive	2	1		P-11-G03-518-15	2015-11-04	2015-11-04				2016-05-06T10:12:41.011+04:30	2016-05-06T10:15:30.289+04:30	2016-05-06	uuid:d5339fd3-eb17-44db-b133-c1a1301c3d68	6441531	d5339fd3-eb17-44db-b133-c1a1301c3d68	2016-05-06T08:22:02	455		-1			201604290959	169			0	1
1	1		1								1	1	2015-11-03	1	2015-11-03		Negative		1	2015-11-04	Negative		2	2							2016-05-06T10:15:37.941+04:30	2016-05-06T10:17:02.358+04:30	2016-05-06	uuid:d0fad9f6-fb7c-480a-b8a1-e149eb308eaf	6441532	d0fad9f6-fb7c-480a-b8a1-e149eb308eaf	2016-05-06T08:22:03	456		-1			201604290959	85			0	1
1	1		1								1	1	2015-11-04	1	2015-11-04		Negative		1	2015-11-05	Negative		2	2							2016-05-06T10:17:04.961+04:30	2016-05-06T10:19:14.084+04:30	2016-05-06	uuid:86e0a4f1-fce5-4e1f-a494-aab29e62ade3	6441533	86e0a4f1-fce5-4e1f-a494-aab29e62ade3	2016-05-06T08:22:03	457		-1			201604290959	130			0	1
1	1		1								2	1	2015-11-05	1	2015-11-05		Negative		1	2015-11-07	Negative		2	2							2016-05-06T10:19:17.347+04:30	2016-05-06T12:48:45.880+04:30	2016-05-06	uuid:0bda09cc-bd0d-40ff-a632-de789ccb1fee	6441534	0bda09cc-bd0d-40ff-a632-de789ccb1fee	2016-05-06T08:22:04	458		-1			201604290959	8968			0	2
1	1		1								1	1	2015-11-05	1	2015-11-05		Negative		1	2015-11-06	Negative		2	2							2016-05-06T10:21:12.755+04:30	2016-05-06T10:22:15.337+04:30	2016-05-06	uuid:46adb330-a3b2-4848-a0fe-2eaedf8516e6	6441535	46adb330-a3b2-4848-a0fe-2eaedf8516e6	2016-05-06T08:22:04	459		-1			201604290959	63			0	1
1	1		1								1	1	2015-11-09	1	2015-11-09		Negative		1	2015-11-10	Negative		2	2							2016-05-06T10:22:18.120+04:30	2016-05-06T10:23:21.707+04:30	2016-05-06	uuid:608882e0-9b5a-4589-9307-59e574ce289d	6441536	608882e0-9b5a-4589-9307-59e574ce289d	2016-05-06T08:22:05	460		-1			201604290959	63			0	1
1	1		1								1	1	2015-11-10	1	2015-11-10		Negative		1	2015-11-11	Negative		2	2							2016-05-06T10:23:25.296+04:30	2016-05-06T10:25:02.187+04:30	2016-05-06	uuid:b349ab85-b3ed-438b-961a-dee37c049a31	6441537	b349ab85-b3ed-438b-961a-dee37c049a31	2016-05-06T08:22:05	461		-1			201604290959	97			0	1
1	1		1								2	1	2015-11-10	1	2015-11-10		Negative		1	2015-11-11	Negative		2	2							2016-05-06T10:25:04.830+04:30	2016-05-06T10:26:12.388+04:30	2016-05-06	uuid:cce655d7-cf37-403e-9b8d-899069512f84	6441538	cce655d7-cf37-403e-9b8d-899069512f84	2016-05-06T08:22:06	462		-1			201604290959	68			0	1
1	1		1								1	1	2015-11-12	1	2015-11-12		Negative		1	2015-11-14	Negative		2	2							2016-05-06T10:26:15.074+04:30	2016-05-06T10:28:37.274+04:30	2016-05-06	uuid:4169c0d6-37f6-43c1-9b11-a43c3c33356d	6441539	4169c0d6-37f6-43c1-9b11-a43c3c33356d	2016-05-06T08:22:06	463		-1			201604290959	142			0	2
1	1		1								2	1	2015-11-12	1	2015-11-12		Negative		1	2015-11-14	Negative		2	2							2016-05-06T10:28:40.131+04:30	2016-05-06T10:29:39.844+04:30	2016-05-06	uuid:419608b1-7add-4221-9301-1650bed4bb20	6441540	419608b1-7add-4221-9301-1650bed4bb20	2016-05-06T08:22:07	464		-1			201604290959	59			0	2
1	1		1								1	1	2015-11-12	1	2015-11-12		Negative		1	2015-11-14	Negative		2	2							2016-05-06T10:29:44.908+04:30	2016-05-06T10:32:39.038+04:30	2016-05-06	uuid:e65d8e5d-a652-4144-9a24-7041bfe7997a	6441541	e65d8e5d-a652-4144-9a24-7041bfe7997a	2016-05-06T08:22:08	465		-1			201604290959	175			0	2
1	1		1								1	6	2015-11-12	1	2015-11-12		Negative		1	2015-11-14	Negative		2	2							2016-05-06T10:32:41.794+04:30	2016-05-06T10:33:52.669+04:30	2016-05-06	uuid:67a32694-7765-4f78-aa96-070648846ca4	6441542	67a32694-7765-4f78-aa96-070648846ca4	2016-05-06T08:22:08	466		-1			201604290959	71			0	2
1	1		1								2	6	2015-11-12	1	2015-11-12		Negative		1	2015-11-14	Negative		2	2							2016-05-06T10:33:55.457+04:30	2016-05-06T10:35:23.087+04:30	2016-05-06	uuid:a6e88ee6-7f1c-43e7-b7d6-c4e49a7676aa	6441543	a6e88ee6-7f1c-43e7-b7d6-c4e49a7676aa	2016-05-06T08:22:09	467		-1			201604290959	88			0	2
1	1		1								2	1	2015-11-12	1	2015-11-12		Negative		1	2015-11-13	Negative		2	2							2016-05-06T10:35:25.837+04:30	2016-05-06T10:37:21.791+04:30	2016-05-06	uuid:503111b1-c364-4236-b184-df1bc6df2e80	6441544	503111b1-c364-4236-b184-df1bc6df2e80	2016-05-06T08:22:09	468		-1			201604290959	116			0	1
1	1		1								1	1	2015-11-12	1	2015-11-12		Negative		1	2015-11-13	Negative		2	2							2016-05-06T10:37:24.388+04:30	2016-05-06T10:38:34.284+04:30	2016-05-06	uuid:9d88bc37-8dd4-4fb5-ad9e-b83993fed7f1	6441545	9d88bc37-8dd4-4fb5-ad9e-b83993fed7f1	2016-05-06T08:22:10	469		-1			201604290959	70			0	1
1	1		1								1	1	2015-11-12	1	2015-11-12		Negative		1	2015-11-14	Negative		2	2							2016-05-06T10:38:37.157+04:30	2016-05-06T10:40:41.125+04:30	2016-05-06	uuid:5b8e3b98-a4cb-4050-898f-6f147d47a40e	6441546	5b8e3b98-a4cb-4050-898f-6f147d47a40e	2016-05-06T08:22:10	470		-1			201604290959	124			0	2
1	1		1								1	1	2015-11-14	1	2015-11-14		Negative		1	2015-11-15	Negative		2	2							2016-05-06T10:40:43.587+04:30	2016-05-06T10:42:19.319+04:30	2016-05-06	uuid:2332a223-602f-4586-a2d5-090450a3ee90	6441547	2332a223-602f-4586-a2d5-090450a3ee90	2016-05-06T08:22:11	471		-1			201604290959	96			0	1
1	1		1								1	1	2015-11-14	1	2015-11-14		Negative		1	2015-11-16	Negative		2	2							2016-05-06T10:42:21.986+04:30	2016-05-06T10:43:22.639+04:30	2016-05-06	uuid:0f57fecb-4922-4e80-b111-0bf1df94784c	6441548	0f57fecb-4922-4e80-b111-0bf1df94784c	2016-05-06T08:22:11	472		-1			201604290959	61			0	2
1	1		1								1	1	2015-11-16	1	2015-11-23		Negative		1	2015-11-23	Negative		2	2							2016-05-06T10:43:25.555+04:30	2016-05-06T10:45:24.110+04:30	2016-05-06	uuid:326206fd-468e-4433-ae3a-43114caaa0cd	6441549	326206fd-468e-4433-ae3a-43114caaa0cd	2016-05-06T08:22:12	473		-1			201604290959	119			7	0
1	1		1								1	1	2015-11-16	1	2015-11-16		Negative		1	2015-11-17	Negative		2	2							2016-05-06T10:45:27.064+04:30	2016-05-06T10:46:14.341+04:30	2016-05-06	uuid:6d2d6d96-fbd7-4f2b-9895-3d54fc132461	6441550	6d2d6d96-fbd7-4f2b-9895-3d54fc132461	2016-05-06T08:22:13	474		-1			201604290959	47			0	1
1	1		1								2	1	2015-11-21	1	2015-11-21		Negative		1	2015-11-23	Negative		2	2							2016-05-06T10:46:16.890+04:30	2016-05-06T10:51:15.441+04:30	2016-05-06	uuid:28b8ff4d-0ce9-4062-93dc-fca80dbe0724	6441551	28b8ff4d-0ce9-4062-93dc-fca80dbe0724	2016-05-06T08:22:13	475		-1			201604290959	299			0	2
1	1		1								1	1	2015-11-21	1	2015-11-21		Negative		1	2015-11-23	Negative		2	2							2016-05-06T10:51:18.054+04:30	2016-05-06T12:48:56.327+04:30	2016-05-06	uuid:f354d55d-79e3-4cbb-93a2-77f6a67efca1	6441552	f354d55d-79e3-4cbb-93a2-77f6a67efca1	2016-05-06T08:22:14	476		-1			201604290959	7058			0	2
1	1		1								2	1	2015-11-23	1	2015-11-23		Negative		1	2015-11-24	Negative		2	2							2016-05-06T10:54:33.884+04:30	2016-05-06T10:55:26.515+04:30	2016-05-06	uuid:c8e68ae4-0f71-4b63-91a1-7dfc249c4a3e	6441553	c8e68ae4-0f71-4b63-91a1-7dfc249c4a3e	2016-05-06T08:22:14	477		-1			201604290959	53			0	1
1	1		1								1	1	2015-11-23	1	2015-11-23		Negative		1	2015-11-24	Negative		2	2							2016-05-06T10:56:00.448+04:30	2016-05-06T10:56:54.962+04:30	2016-05-06	uuid:9f702f8a-7091-4317-8f4b-8719569caf80	6441554	9f702f8a-7091-4317-8f4b-8719569caf80	2016-05-06T08:22:15	478		-1			201604290959	54			0	1
1	1		1								1	1	2015-11-23	1	2015-11-23		Negative		1	2015-11-24	Negative		2	2							2016-05-06T10:58:34.857+04:30	2016-05-06T10:59:33.452+04:30	2016-05-06	uuid:deddfe59-492a-41a3-bd47-1b0c9a587be6	6441555	deddfe59-492a-41a3-bd47-1b0c9a587be6	2016-05-06T08:22:15	479		-1			201604290959	59			0	1
1	1		1								2	1	2015-11-24	1	2015-11-24		Negative		1	2015-11-25	Negative		2	2							2016-05-06T11:03:03.079+04:30	2016-05-06T11:04:30.483+04:30	2016-05-06	uuid:1577c0a5-73f5-4f5d-9917-802bd30aa0f7	6441556	1577c0a5-73f5-4f5d-9917-802bd30aa0f7	2016-05-06T08:22:16	480		-1			201604290959	87			0	1
1	1		1								1	1	2015-11-24	1	2015-11-24		Negative		1	2015-11-25	Negative		2	2							2016-05-06T11:05:39.314+04:30	2016-05-06T12:49:02.674+04:30	2016-05-06	uuid:f8355010-96ba-44e4-a5ba-12f5e4ee4b53	6441557	f8355010-96ba-44e4-a5ba-12f5e4ee4b53	2016-05-06T08:22:16	481		-1			201604290959	6203			0	1
1	1		1								2	1	2015-11-24	1	2015-11-24		Negative		1	2015-11-25	Negative		2	2							2016-05-06T11:07:09.614+04:30	2016-05-06T11:08:36.146+04:30	2016-05-06	uuid:db5e716b-6862-4c4d-8cc7-22d75b393e01	6441558	db5e716b-6862-4c4d-8cc7-22d75b393e01	2016-05-06T08:22:17	482		-1			201604290959	87			0	1
1	1		1								1	1	2015-11-24	1	2015-11-24		Negative		1	2015-11-25	Negative		2	2							2016-05-06T11:08:38.778+04:30	2016-05-06T11:09:34.607+04:30	2016-05-06	uuid:b23599ce-7f02-4f66-82dd-5748633bc45f	6441559	b23599ce-7f02-4f66-82dd-5748633bc45f	2016-05-06T08:22:17	483		-1			201604290959	56			0	1
1	1		1								2	1	2015-11-25	1	2015-11-25		Negative		1	2015-11-26	Negative		2	2							2016-05-06T11:10:00.815+04:30	2016-05-06T11:11:05.359+04:30	2016-05-06	uuid:eb1393cf-cbfe-4f36-9aba-fd412a152f54	6441560	eb1393cf-cbfe-4f36-9aba-fd412a152f54	2016-05-06T08:22:18	484		-1			201604290959	65			0	1
1	1		1								1	1	2015-11-25	1	2015-11-25		Negative		1	2015-11-26	Negative		2	2							2016-05-06T11:11:10.469+04:30	2016-05-06T11:11:59.874+04:30	2016-05-06	uuid:74be6d04-47cb-4ce4-ac1b-31765a57c839	6441561	74be6d04-47cb-4ce4-ac1b-31765a57c839	2016-05-06T08:22:18	485		-1			201604290959	49			0	1
1	1		1								2	1	2015-11-25	1	2015-11-25		Negative		1	2015-11-26	Negative		2	2							2016-05-06T11:12:02.993+04:30	2016-05-06T11:13:05.629+04:30	2016-05-06	uuid:476a3409-b10c-4d74-9ec4-4e229ed1268a	6441562	476a3409-b10c-4d74-9ec4-4e229ed1268a	2016-05-06T08:22:19	486		-1			201604290959	63			0	1
1	1		1								1	1	2015-11-25	1	2015-11-25		Negative		2				2	2							2016-05-06T11:41:48.803+04:30	2016-05-06T11:43:05.152+04:30	2016-05-06	uuid:ff392d77-a031-4aa1-830d-79a53715d6ec	6441563	ff392d77-a031-4aa1-830d-79a53715d6ec	2016-05-06T08:22:20	487		-1			201604290959	77			0	NS
1	1		1								2	1	2015-11-26	1	2015-11-26		Negative		1	2015-11-27	Negative		2	2							2016-05-06T11:43:10.310+04:30	2016-05-06T11:44:07.102+04:30	2016-05-06	uuid:80624a51-4972-464d-8df2-ad411079a041	6441564	80624a51-4972-464d-8df2-ad411079a041	2016-05-06T08:22:20	488		-1			201604290959	57			0	1
1	1		2								1	1	2015-11-28	1	2015-11-28		Negative		1	2015-11-28	Negative		2	2							2016-05-06T11:44:09.851+04:30	2016-05-06T11:45:27.334+04:30	2016-05-06	uuid:f7635b57-d69f-43f6-aa18-33f2234d336a	6441565	f7635b57-d69f-43f6-aa18-33f2234d336a	2016-05-06T08:22:21	489		-1			201604290959	78			0	0
1	1		1								2	1	2015-11-28	1	2015-11-28		Negative		1	2015-11-30	Negative		2	2							2016-05-06T11:45:31.202+04:30	2016-05-06T11:46:29.928+04:30	2016-05-06	uuid:83f00268-283c-43c2-8aac-fcc4352cb6c7	6441566	83f00268-283c-43c2-8aac-fcc4352cb6c7	2016-05-06T08:22:21	490		-1			201604290959	58			0	2
1	1		1								2	1	2015-11-30	1	2015-11-30		Negative		1	2015-11-30	Negative		2	2							2016-05-06T11:46:34.478+04:30	2016-05-06T12:49:10.393+04:30	2016-05-06	uuid:77cc25f9-286c-4371-acd9-c17b31fe83d0	6441567	77cc25f9-286c-4371-acd9-c17b31fe83d0	2016-05-06T08:22:22	491		-1			201604290959	3756			0	0
1	1		1								1	1	2015-11-30	1	2015-11-30		Negative		2				2	2							2016-05-06T11:47:45.773+04:30	2016-05-06T11:48:34.467+04:30	2016-05-06	uuid:d704ae9c-6cb1-4ebd-bdeb-71c3911265aa	6441568	d704ae9c-6cb1-4ebd-bdeb-71c3911265aa	2016-05-06T08:22:22	492		-1			201604290959	49			0	NS
1	1		1								1	1	2015-11-30	1	2015-11-30		Negative		1	2015-12-01	Negative		2	2							2016-05-06T11:48:37.027+04:30	2016-05-06T11:49:27.453+04:30	2016-05-06	uuid:0b3d4bfc-053b-4537-bef1-6b4b31c6e4d6	6441569	0b3d4bfc-053b-4537-bef1-6b4b31c6e4d6	2016-05-06T08:22:23	493		-1			201604290959	50			0	1
1	1		1								2	1	2015-11-30	1	2015-11-30		Negative		1	2015-12-01	Negative		2	2							2016-05-06T11:49:29.753+04:30	2016-05-06T11:50:16.946+04:30	2016-05-06	uuid:85ed2b99-2d86-4acb-adcb-e0ddc740434c	6441570	85ed2b99-2d86-4acb-adcb-e0ddc740434c	2016-05-06T08:22:24	494		-1			201604290959	47			0	1
1	1		1								2	1	2015-11-30	1	2015-11-30		Negative		2				2	2							2016-05-06T11:50:19.683+04:30	2016-05-06T11:51:09.332+04:30	2016-05-06	uuid:81d705a7-7444-489f-b306-9b2e8e89aac1	6441571	81d705a7-7444-489f-b306-9b2e8e89aac1	2016-05-06T08:22:24	495		-1			201604290959	50			0	NS
1	1		1								2	1	2015-11-30	1	2015-11-30		Negative		1	2015-12-01	Negative		2	2							2016-05-06T11:51:11.981+04:30	2016-05-06T11:52:05.001+04:30	2016-05-06	uuid:aef4fa8a-51b7-4685-8900-e64832db4475	6441572	aef4fa8a-51b7-4685-8900-e64832db4475	2016-05-06T08:22:25	496		-1			201604290959	54			0	1
1	1		1								2	1	2015-11-30	1	2015-11-30		Negative		1	2015-11-30	Negative		2	2							2016-05-06T11:52:08.431+04:30	2016-05-06T11:54:02.144+04:30	2016-05-06	uuid:0e102b07-fdad-47ca-b69d-02562c7497ba	6441573	0e102b07-fdad-47ca-b69d-02562c7497ba	2016-05-06T08:22:25	497		-1			201604290959	114			0	0
1	1		1								2	1	2015-12-01	1	2015-12-01		Negative		1	2015-12-02	Negative		2	2							2016-05-06T11:54:05.273+04:30	2016-05-06T11:56:09.320+04:30	2016-05-06	uuid:1c871e12-9e53-4f6a-945e-d7da575b97a0	6441574	1c871e12-9e53-4f6a-945e-d7da575b97a0	2016-05-06T08:22:26	498		-1			201604290959	124			0	1
1	1		1								1	1	2015-12-02	1	2015-12-02		Negative		1	2015-12-03	Negative		2	2							2016-05-06T11:56:16.730+04:30	2016-05-06T11:57:39.069+04:30	2016-05-06	uuid:fadffd2b-6f34-4010-810f-1073860051f3	6441575	fadffd2b-6f34-4010-810f-1073860051f3	2016-05-06T08:22:27	499		-1			201604290959	83			0	1
1	1		1								2	1	2015-12-02	1	2015-12-02		Negative		1	2015-12-03	Negative		2	2							2016-05-06T11:57:41.694+04:30	2016-05-06T11:58:48.601+04:30	2016-05-06	uuid:d26f56b9-fe50-4f2a-b40f-79e0041ae544	6441576	d26f56b9-fe50-4f2a-b40f-79e0041ae544	2016-05-06T08:22:27	500		-1			201604290959	67			0	1
1	1		1								2	1	2015-12-05	1	2015-12-05		Negative		1	2015-12-05	Negative		2	2							2016-05-06T11:58:51.040+04:30	2016-05-06T12:45:10.313+04:30	2016-05-06	uuid:6dde3742-1ee2-4c8d-9937-310b394361ca	6441577	6dde3742-1ee2-4c8d-9937-310b394361ca	2016-05-06T08:22:28	501		-1			201604290959	2779			0	0
1	1		1								2	1	2015-12-06	1	2015-12-06		Negative		1	2015-12-07	Negative		2	2							2016-05-06T11:59:47.077+04:30	2016-05-06T12:00:50.309+04:30	2016-05-06	uuid:409254e1-898b-4293-b23d-57694013647b	6441578	409254e1-898b-4293-b23d-57694013647b	2016-05-06T08:22:28	502		-1			201604290959	63			0	1
1	1		1								1	1	2015-12-07	1	2015-12-07		Negative		1	2015-12-08	Negative		2	2							2016-05-06T12:02:32.180+04:30	2016-05-06T12:03:24.460+04:30	2016-05-06	uuid:e4a1865d-bcee-450c-a95d-00397968facf	6441579	e4a1865d-bcee-450c-a95d-00397968facf	2016-05-06T08:22:29	503		-1			201604290959	52			0	1
1	1		1								1	1	2015-12-07	1	2015-12-07		Negative		1	2015-12-08	Negative		2	2							2016-05-06T12:03:27.938+04:30	2016-05-06T12:04:56.669+04:30	2016-05-06	uuid:4de4991d-33f7-4adc-b493-2fc56883c867	6441580	4de4991d-33f7-4adc-b493-2fc56883c867	2016-05-06T08:22:30	504		-1			201604290959	89			0	1
1	1		1								2	1	2015-12-07	1	2015-12-07		Negative		1	2015-12-07	Negative		2	2							2016-05-06T12:04:59.105+04:30	2016-05-06T12:05:51.202+04:30	2016-05-06	uuid:46cccecc-5112-45e9-9f6f-362cb797047d	6441582	46cccecc-5112-45e9-9f6f-362cb797047d	2016-05-06T08:22:30	505		-1			201604290959	52			0	0
1	1		1								1	1	2015-12-08	1	2015-12-15		Negative		1	2015-12-15	Negative		2	2							2016-05-06T12:05:53.694+04:30	2016-05-06T12:08:11.916+04:30	2016-05-06	uuid:77609b0e-e02b-401c-bcfb-9d04b2498c95	6441583	77609b0e-e02b-401c-bcfb-9d04b2498c95	2016-05-06T08:22:31	506		-1			201604290959	138			7	0
1	1		1								1	1	2015-12-09	1	2015-12-09		Negative		1	2015-12-10	Negative		2	2							2016-05-06T12:08:14.681+04:30	2016-05-06T12:09:09.393+04:30	2016-05-06	uuid:fbb89d95-2ad7-45b7-b893-80ae2e5cbae5	6441584	fbb89d95-2ad7-45b7-b893-80ae2e5cbae5	2016-05-06T08:22:31	507		-1			201604290959	55			0	1
1	1		1								1	1	2015-12-09	1	2015-12-09		Negative		1	2015-12-10	Negative		2	2							2016-05-06T12:09:12.280+04:30	2016-05-06T12:11:10.326+04:30	2016-05-06	uuid:80ec236f-af24-4f92-aa9c-c7ebb8232b6f	6441586	80ec236f-af24-4f92-aa9c-c7ebb8232b6f	2016-05-06T08:22:32	508		-1			201604290959	118			0	1
1	1		1								2	1	2015-12-10	1	2015-12-10		Negative		1	2015-12-10	Negative		2	2							2016-05-06T12:11:14.511+04:30	2016-05-06T12:12:31.646+04:30	2016-05-06	uuid:2d8fcbdc-9eeb-43ed-adcb-ea69f64deadb	6441587	2d8fcbdc-9eeb-43ed-adcb-ea69f64deadb	2016-05-06T08:22:33	509		-1			201604290959	77			0	0
1	1		1								1	1	2015-12-05	1	2015-12-05		Negative		1	2015-12-06	Negative		2	2							2016-05-06T12:12:42.097+04:30	2016-05-06T12:15:39.267+04:30	2016-05-06	uuid:7a64fe21-c53b-49af-9f21-4a4abb2c592f	6441588	7a64fe21-c53b-49af-9f21-4a4abb2c592f	2016-05-06T08:22:33	510		-1			201604290959	177			0	1
1	1		1								1	1	2015-12-09	1	2015-12-10		Negative		2				2	2							2016-05-06T12:15:41.904+04:30	2016-05-06T12:16:44.207+04:30	2016-05-06	uuid:3996191a-af83-47f3-8718-9c0a99f9fa72	6441589	3996191a-af83-47f3-8718-9c0a99f9fa72	2016-05-06T08:22:34	511		-1			201604290959	63			1	NS
1	1		1								2	1	2015-12-10	1	2015-12-10		Negative		1	2015-12-12	Negative		2	2							2016-05-06T12:17:06.748+04:30	2016-05-06T12:20:07.765+04:30	2016-05-06	uuid:4310f3ee-a7ef-4053-b1d5-dbd65fca1e03	6441590	4310f3ee-a7ef-4053-b1d5-dbd65fca1e03	2016-05-06T08:22:34	512		-1			201604290959	181			0	2
1	1		1								1	1	2015-12-12	1	2015-12-12		Negative		1	2015-12-14	Negative		2	2							2016-05-06T12:20:10.832+04:30	2016-05-06T12:21:30.840+04:30	2016-05-06	uuid:a1254145-5565-40c4-8e0f-62fd05cc7af5	6441591	a1254145-5565-40c4-8e0f-62fd05cc7af5	2016-05-06T08:22:35	513		-1			201604290959	80			0	2
1	1		1								1	1	2015-12-12	1	2015-12-12		Negative		1	2015-12-14	Negative		2	2							2016-05-06T12:21:54.167+04:30	2016-05-06T12:22:46.236+04:30	2016-05-06	uuid:26f145a0-a857-46ca-a15a-5a3cb8eefc1f	6441592	26f145a0-a857-46ca-a15a-5a3cb8eefc1f	2016-05-06T08:22:35	514		-1			201604290959	52			0	2
1	1		1								1	1	2015-12-12	1	2015-12-12		Negative		1	2015-12-14	Negative		2	2							2016-05-06T12:22:49.257+04:30	2016-05-06T12:23:58.863+04:30	2016-05-06	uuid:770a9c05-4f50-47ad-85f0-377266ce3270	6441593	770a9c05-4f50-47ad-85f0-377266ce3270	2016-05-06T08:22:36	515		-1			201604290959	69			0	2
1	1		1								1	1	2015-12-14	1	2015-12-14		Negative		1	2015-12-15	Negative		2	2							2016-05-06T12:26:26.157+04:30	2016-05-06T12:27:22.202+04:30	2016-05-06	uuid:05b8313d-1c69-4792-a161-4771495b62c3	6441594	05b8313d-1c69-4792-a161-4771495b62c3	2016-05-06T08:22:37	516		-1			201604290959	56			0	1
1	1		1								2	1	2015-12-14	1	2015-12-14		Negative		1	2015-12-15	Negative		2	2							2016-05-06T12:27:24.635+04:30	2016-05-06T12:28:44.123+04:30	2016-05-06	uuid:2ab24cdc-63e0-4f7b-9413-dc0e0678a568	6441595	2ab24cdc-63e0-4f7b-9413-dc0e0678a568	2016-05-06T08:22:37	517		-1			201604290959	80			0	1
1	1		1								2	1	2015-12-15	1	2015-12-15		Negative		1	2015-12-16	Negative		2	2							2016-05-06T12:28:46.980+04:30	2016-05-06T12:31:11.536+04:30	2016-05-06	uuid:f0e0f30f-c757-4d96-9b17-329b6b8d7bea	6441596	f0e0f30f-c757-4d96-9b17-329b6b8d7bea	2016-05-06T08:22:38	518		-1			201604290959	145			0	1
1	1		1								2	1	2015-12-15	1	2015-12-15		Negative		1	2015-12-16	Negative		2	2							2016-05-06T12:31:15.851+04:30	2016-05-06T12:32:40.625+04:30	2016-05-06	uuid:17caede5-10fd-4b63-9ab3-afcd2414a58d	6441597	17caede5-10fd-4b63-9ab3-afcd2414a58d	2016-05-06T08:22:38	519		-1			201604290959	85			0	1
1	1		1								2	1	2015-12-17	1	2015-12-17		Negative		1	2015-12-19	Negative		2	2							2016-05-06T12:32:43.811+04:30	2016-05-06T12:36:15.003+04:30	2016-05-06	uuid:7a2ae3b2-77df-4df4-be48-7513363f4d05	6441598	7a2ae3b2-77df-4df4-be48-7513363f4d05	2016-05-06T08:22:39	520		-1			201604290959	212			0	2
1	1		1								1	1	2015-12-19	1	2015-12-19		Negative		1	2015-12-21	Negative		2	2							2016-05-06T12:36:17.726+04:30	2016-05-06T12:37:22.202+04:30	2016-05-06	uuid:39113501-f219-4f9e-901c-c7e43656da90	6441599	39113501-f219-4f9e-901c-c7e43656da90	2016-05-06T08:22:39	521		-1			201604290959	65			0	2
1	1		1								1	1	2015-12-19	1	2015-12-19		Negative		1	2015-12-21	Negative		2	2							2016-05-06T12:37:24.757+04:30	2016-05-06T12:39:10.752+04:30	2016-05-06	uuid:d875e3f7-c0f1-4101-9a43-78c26c0c8529	6441600	d875e3f7-c0f1-4101-9a43-78c26c0c8529	2016-05-06T08:22:40	522		-1			201604290959	106			0	2
1	1		1								1	1	2015-12-19	1	2015-12-19		Negative		1	2015-12-21	Negative		2	2							2016-05-06T12:39:13.185+04:30	2016-05-06T12:40:20.609+04:30	2016-05-06	uuid:9cfb0e58-4955-4930-80c8-b95bb50f249b	6441601	9cfb0e58-4955-4930-80c8-b95bb50f249b	2016-05-06T08:22:41	523		-1			201604290959	67			0	2
1	1		1								2	1	2015-12-19	1	2015-12-19		Negative		1	2015-12-21	Negative		2	2							2016-05-06T12:40:23.244+04:30	2016-05-06T12:41:28.284+04:30	2016-05-06	uuid:1699f48d-bc0a-4092-a2bf-ebc01192c79c	6441602	1699f48d-bc0a-4092-a2bf-ebc01192c79c	2016-05-06T08:22:41	524		-1			201604290959	65			0	2
1	1		1								2	1	2015-12-21	1	2015-12-21		Negative		1	2015-12-22	Negative		2	2							2016-05-06T12:41:30.980+04:30	2016-05-06T12:42:36.672+04:30	2016-05-06	uuid:ac2eb413-2ed6-4b03-9499-1af98ddeb639	6441603	ac2eb413-2ed6-4b03-9499-1af98ddeb639	2016-05-06T08:22:42	525		-1			201604290959	66			0	1
2		3							2		1	1	2015-10-16	2																	2016-05-06T14:15:41.787+05	2016-05-06T14:17:50.742+05	2016-05-06	uuid:df665cec-73dd-4bc9-9a1e-b8255d4f833c	6443097	df665cec-73dd-4bc9-9a1e-b8255d4f833c	2016-05-06T12:47:50	526		-1			201604290959	129			NS	NS
2		3							2		1	1	2015-10-26	1	2015-10-26		Negative		1	2015-10-27	Negative		2	2							2016-05-06T14:17:54.179+05	2016-05-06T14:19:19.153+05	2016-05-06	uuid:161f8534-e710-4193-abea-e4a9e3db45c6	6443098	161f8534-e710-4193-abea-e4a9e3db45c6	2016-05-06T12:47:52	527		-1			201604290959	85			0	1
2		3							2		1	1	2015-10-28	1	2015-10-28		Negative		1	2015-10-29	Negative		2	2							2016-05-06T14:19:21.378+05	2016-05-06T14:20:36.509+05	2016-05-06	uuid:cd6f2060-9eae-47a4-b928-c7881071538b	6443099	cd6f2060-9eae-47a4-b928-c7881071538b	2016-05-06T12:47:54	528		-1			201604290959	75			0	1
2		3							2		1	1	2015-11-04	1	2015-11-04		Negative		1	2015-11-05	Negative		2	1				S-9-G025-138-15	2015-11-05	2015-11-06	2016-05-06T14:20:42.398+05	2016-05-06T14:22:51.030+05	2016-05-06	uuid:23236132-a7b3-44bf-9fd9-db36d8a14bf6	6443101	23236132-a7b3-44bf-9fd9-db36d8a14bf6	2016-05-06T12:47:56	529		-1			201604290959	129			0	1
2		3							2		2	1	2015-11-11	1	2015-11-11		Negative		2				2	1				S-09-G025-145-15	2015-11-11	2015-11-12	2016-05-06T14:22:53.875+05	2016-05-06T14:27:08.690+05	2016-05-06	uuid:ff5dbfa0-7b1a-48ba-878c-09584dc479e1	6443102	ff5dbfa0-7b1a-48ba-878c-09584dc479e1	2016-05-06T12:47:58	530		-1			201604290959	255			0	NS
2		3							2		2	1	2015-11-11	2																	2016-05-06T14:27:13.577+05	2016-05-06T14:30:00.098+05	2016-05-06	uuid:bae543cd-9b8f-4f2b-acfc-945bac33caed	6443103	bae543cd-9b8f-4f2b-acfc-945bac33caed	2016-05-06T12:48:00	531		-1			201604290959	167			NS	NS
2		3							2		1	1	2015-11-12	1	2015-11-12		Positive	3	1	2015-11-13	Positive	3	1		S-09-G025-144-15	2015-11-13	2015-11-14				2016-05-06T14:30:02.963+05	2016-05-06T14:31:46.044+05	2016-05-06	uuid:41429489-abd3-4e92-8808-e14d16622c73	6443104	41429489-abd3-4e92-8808-e14d16622c73	2016-05-06T12:48:02	532		-1			201604290959	104			0	1
2		3							2		1	1	2015-11-16	1	2015-11-16		Negative		1	2015-11-17	Negative		2	2							2016-05-06T14:31:48.223+05	2016-05-06T14:33:04.539+05	2016-05-06	uuid:a929a360-a720-433c-b6aa-1c449d845965	6443105	a929a360-a720-433c-b6aa-1c449d845965	2016-05-06T12:48:05	533		-1			201604290959	76			0	1
2		3							2		1	1	2015-11-17	1	2015-11-17		Negative		1	2015-11-17	Negative		2	2							2016-05-06T14:33:06.759+05	2016-05-06T14:34:15.227+05	2016-05-06	uuid:3b6d0b72-7181-4260-b605-c6133606b364	6443106	3b6d0b72-7181-4260-b605-c6133606b364	2016-05-06T12:48:06	534		-1			201604290959	69			0	0
2		3							2		1	1	2015-11-18	1	2015-11-18		Negative		1	2015-11-19	Negative		2	2							2016-05-06T14:34:17.810+05	2016-05-06T14:35:15.335+05	2016-05-06	uuid:08e9a3bd-bcf5-418c-9d50-922b9d11072f	6443107	08e9a3bd-bcf5-418c-9d50-922b9d11072f	2016-05-06T12:48:09	535		-1			201604290959	58			0	1
2		3							2		1	1	2015-11-18	1	2015-11-18		Positive	2	1	2015-11-19	Positive	2	1		S-09-G025-149-15	2015-11-18	2015-11-19				2016-05-06T14:35:22.467+05	2016-05-06T14:36:57.909+05	2016-05-06	uuid:4d41567f-7af7-4eba-9609-c39b20ad0075	6443108	4d41567f-7af7-4eba-9609-c39b20ad0075	2016-05-06T12:48:11	536		-1			201604290959	95			0	1
2		3							2		2	1	2015-12-05	1	2015-12-06		Positive	2	1	2015-12-07	Negative		1		S-09-G025-184-15	2015-12-08	2015-12-09				2016-05-06T14:37:00.146+05	2016-05-06T14:39:29.562+05	2016-05-06	uuid:d543902a-64f7-40cc-ac4c-f986e553d3bc	6443109	d543902a-64f7-40cc-ac4c-f986e553d3bc	2016-05-06T12:48:13	537		-1			201604290959	149			1	1
2		3							2		2	1	2015-12-07	1	2015-12-07		Negative		1	2015-12-08	Negative		2	2							2016-05-06T14:39:31.843+05	2016-05-06T14:40:35.953+05	2016-05-06	uuid:5d87e224-aede-4ba9-8f30-ad038c30ed7e	6443110	5d87e224-aede-4ba9-8f30-ad038c30ed7e	2016-05-06T12:48:15	538		-1			201604290959	64			0	1
2		3							2		2	1	2015-12-07	1	2015-12-07		Negative		1	2015-12-08	Positive	2	1		S-09-G025-183-15	2015-12-08	2015-12-09				2016-05-06T14:40:38.397+05	2016-05-06T14:42:11.041+05	2016-05-06	uuid:64972248-472b-4e7f-af2b-775788e2ba62	6443111	64972248-472b-4e7f-af2b-775788e2ba62	2016-05-06T12:48:17	539		-1			201604290959	93			0	1
2		3							2		2	1	2015-12-18	1	2015-12-18		Negative		1	2015-12-19	Negative		2	2							2016-05-06T14:42:13.699+05	2016-05-06T14:43:35.964+05	2016-05-06	uuid:e3c397ed-43ec-4a37-93c2-0e5be39adaf9	6443112	e3c397ed-43ec-4a37-93c2-0e5be39adaf9	2016-05-06T12:48:19	540		-1			201604290959	82			0	1
2		3							2		1	1	2015-12-18	1	2015-12-18		Negative		1	2015-12-19	Negative		2	2							2016-05-06T14:43:38.198+05	2016-05-06T14:44:41.060+05	2016-05-06	uuid:dddd78dd-5a5a-4fd4-ba4d-57572ba653fd	6443117	dddd78dd-5a5a-4fd4-ba4d-57572ba653fd	2016-05-06T12:49:06	541		-1			201604290959	63			0	1
2		3							2		2	1	2015-12-11	1	2015-12-11		Positive	2	1	2015-12-11	Positive	2	1		S-09-G025--188-15	2015-12-11	2015-12-12				2016-05-06T14:44:43.524+05	2016-05-06T14:46:25.789+05	2016-05-06	uuid:6035be4d-721c-45f6-9047-51db7eac9077	6443118	6035be4d-721c-45f6-9047-51db7eac9077	2016-05-06T12:49:09	542		-1			201604290959	102			0	0
2		3							2		2	6	2015-12-25	1	2015-12-25		Negative		1	2015-12-26	Negative		2	1				S-09-G025-198-15	2015-12-26	2015-12-27	2016-05-06T14:48:13.633+05	2016-05-06T14:50:48.061+05	2016-05-06	uuid:fd0480f9-7d80-4eae-9918-c07bbe0cb657	6443120	fd0480f9-7d80-4eae-9918-c07bbe0cb657	2016-05-06T12:49:12	543		-1			201604290959	155			0	1
2		3							2		2	1	2015-12-25	2																	2016-05-06T14:50:50.525+05	2016-05-06T14:53:48.335+05	2016-05-06	uuid:27b3e1e9-0dfc-408c-aac0-329bb08fe733	6443121	27b3e1e9-0dfc-408c-aac0-329bb08fe733	2016-05-06T12:49:18	544		-1			201604290959	178			NS	NS
2		3							2		2	6	2015-12-25	1	2015-12-25		Negative		1	2015-12-26	Negative		2	2							2016-05-06T14:53:50.750+05	2016-05-06T14:54:50.611+05	2016-05-06	uuid:57ffeb19-c888-4aef-93ba-103ff15ccec5	6443122	57ffeb19-c888-4aef-93ba-103ff15ccec5	2016-05-06T12:49:21	545		-1			201604290959	60			0	1
2		3							2		1	6	2015-12-25	1	2015-12-25		Negative		2				2	2							2016-05-06T14:54:52.839+05	2016-05-06T14:56:06.770+05	2016-05-06	uuid:f18399e8-246c-4cd8-afcd-9dad84c9e100	6443125	f18399e8-246c-4cd8-afcd-9dad84c9e100	2016-05-06T12:49:24	546		-1			201604290959	74			0	NS
2		3							2		1	1	2015-12-25	1	2015-12-25		Negative		1	2015-12-26	Negative		2	2							2016-05-06T14:56:09.261+05	2016-05-06T14:57:09.214+05	2016-05-06	uuid:dd83e76b-0459-476a-bf1f-9c6075054b6b	6443129	dd83e76b-0459-476a-bf1f-9c6075054b6b	2016-05-06T12:49:27	547		-1			201604290959	60			0	1
2		3							2		1	6	2015-12-25	1	2015-12-25		Negative		2				2	2							2016-05-06T14:57:11.883+05	2016-05-06T14:58:25.192+05	2016-05-06	uuid:d105e673-10d2-4fa4-982e-6b71b80f9d8f	6443130	d105e673-10d2-4fa4-982e-6b71b80f9d8f	2016-05-06T12:49:29	548		-1			201604290959	74			0	NS
2		3							2		1	6	2015-12-25	1	2015-12-25		Negative		2				2	2							2016-05-06T14:58:27.861+05	2016-05-06T14:59:21.928+05	2016-05-06	uuid:169779f8-0042-488e-8c8c-92a38bef18d5	6443131	169779f8-0042-488e-8c8c-92a38bef18d5	2016-05-06T12:49:32	549		-1			201604290959	54			0	NS
2		3							2		1	6	2015-12-25	1	2015-12-25		Negative		1	2015-12-26	Negative		2	2							2016-05-06T14:59:24.297+05	2016-05-06T15:00:21.517+05	2016-05-06	uuid:104fc510-408a-4385-9d3f-883b024ff7e0	6443132	104fc510-408a-4385-9d3f-883b024ff7e0	2016-05-06T12:49:34	550		-1			201604290959	57			0	1
2		3							2		1	6	2015-12-25	1	2015-12-25		Negative		1	2015-12-26	Negative		2	2							2016-05-06T15:00:23.837+05	2016-05-06T15:01:41.116+05	2016-05-06	uuid:723688f1-b08b-4340-9cff-be7bb708df1d	6443133	723688f1-b08b-4340-9cff-be7bb708df1d	2016-05-06T12:49:36	551		-1			201604290959	78			0	1
2		3							2		1	6	2015-12-25	1	2015-12-25		Negative		2				2	2							2016-05-06T15:01:44.182+05	2016-05-06T15:02:31.695+05	2016-05-06	uuid:26fe4a14-0e02-4dd4-876e-fca519221714	6443134	26fe4a14-0e02-4dd4-876e-fca519221714	2016-05-06T12:49:37	552		-1			201604290959	47			0	NS
2		3							2		1	6	2015-12-25	1	2015-12-25		Negative		2				2	2							2016-05-06T15:02:40.999+05	2016-05-06T15:03:26.109+05	2016-05-06	uuid:04198207-c959-48ee-982f-6de02a10f5bd	6443135	04198207-c959-48ee-982f-6de02a10f5bd	2016-05-06T12:49:39	553		-1			201604290959	46			0	NS
2		3							2		2	6	2015-12-25	1	2015-12-25		Negative		1	2015-12-26	Negative		2	2							2016-05-06T15:03:28.469+05	2016-05-06T15:04:23.513+05	2016-05-06	uuid:28021ff4-90bb-491e-8df2-05bd11683b42	6443136	28021ff4-90bb-491e-8df2-05bd11683b42	2016-05-06T12:49:41	554		-1			201604290959	55			0	1
2		3							2		2	6	2015-12-25	1	2015-12-25		Negative		2				2	2							2016-05-06T15:04:38.712+05	2016-05-06T15:05:18.798+05	2016-05-06	uuid:df5a03e2-94fb-400e-ac24-bf2a81840d92	6443137	df5a03e2-94fb-400e-ac24-bf2a81840d92	2016-05-06T12:49:43	555		-1			201604290959	40			0	NS
2		3							2		1	6	2015-12-25	1	2015-12-25		Negative		2				2	2							2016-05-06T15:05:21.068+05	2016-05-06T15:06:11.696+05	2016-05-06	uuid:f372ad0b-2dba-4de9-8086-3f544b58f3fc	6443138	f372ad0b-2dba-4de9-8086-3f544b58f3fc	2016-05-06T12:49:46	556		-1			201604290959	50			0	NS
2		3							2		1	6	2015-12-25	1	2015-12-25		Negative		2				2	2							2016-05-06T15:06:13.900+05	2016-05-06T15:07:12.454+05	2016-05-06	uuid:bdd712cf-08b3-4d3f-b140-618e13ebe6b1	6443139	bdd712cf-08b3-4d3f-b140-618e13ebe6b1	2016-05-06T12:49:48	557		-1			201604290959	59			0	NS
2		3							2		1	6	2015-12-25	1	2015-12-25		Negative		2				2	2							2016-05-06T15:07:17.884+05	2016-05-06T15:08:01.814+05	2016-05-06	uuid:6f9a7a1e-4dcb-4b64-9fee-8f529f5d99f5	6443140	6f9a7a1e-4dcb-4b64-9fee-8f529f5d99f5	2016-05-06T12:49:50	558		-1			201604290959	44			0	NS
2		3							2		1	6	2015-12-25	1	2015-12-25		Negative		2				2	2							2016-05-06T15:08:04.410+05	2016-05-06T15:08:47.797+05	2016-05-06	uuid:5a2ec174-6335-46bf-8fbb-e2055ead915f	6443141	5a2ec174-6335-46bf-8fbb-e2055ead915f	2016-05-06T12:49:52	559		-1			201604290959	43			0	NS
2		3							2		1	6	2015-12-25	1	2015-12-25		Negative		2				2	2							2016-05-06T15:08:50.359+05	2016-05-06T15:09:40.569+05	2016-05-06	uuid:5156c877-d36b-4779-bdf2-551a6f6f4b8e	6443142	5156c877-d36b-4779-bdf2-551a6f6f4b8e	2016-05-06T12:49:56	560		-1			201604290959	50			0	NS
2		3							2		1	6	2015-12-25	1	2015-12-25		Negative		2				2	2							2016-05-06T15:11:11.007+05	2016-05-06T15:12:08.109+05	2016-05-06	uuid:04d76099-c851-4a61-a8ff-b3065498ab72	6443143	04d76099-c851-4a61-a8ff-b3065498ab72	2016-05-06T12:49:59	561		-1			201604290959	57			0	NS
2		3							2		1	6	2015-12-25	1	2015-12-25		Negative		1	2015-12-26	Negative		2	2							2016-05-06T15:12:10.383+05	2016-05-06T15:13:18.147+05	2016-05-06	uuid:134116da-f02b-4c47-8efe-10fa4bb5790f	6443144	134116da-f02b-4c47-8efe-10fa4bb5790f	2016-05-06T12:50:01	562		-1			201604290959	68			0	1
2		3							2		1	6	2015-12-25	1	2015-12-25		Negative		2				2	2							2016-05-06T15:13:20.452+05	2016-05-06T15:14:05.063+05	2016-05-06	uuid:81317a90-3523-4d49-803e-368ac3cc3753	6443145	81317a90-3523-4d49-803e-368ac3cc3753	2016-05-06T12:50:04	563		-1			201604290959	45			0	NS
2		3							2		1	6	2015-12-25	1	2015-12-25		Negative		1	2015-12-26	Negative		2	2							2016-05-06T15:14:10.623+05	2016-05-06T15:15:06.747+05	2016-05-06	uuid:2786d126-48d4-4816-b507-63f2029aa94a	6443146	2786d126-48d4-4816-b507-63f2029aa94a	2016-05-06T12:50:09	564		-1			201604290959	56			0	1
2		3							2		2	6	2015-12-25	1	2015-12-25		Negative		1	2015-12-26	Negative		2	2							2016-05-06T15:15:29.504+05	2016-05-06T15:16:17.027+05	2016-05-06	uuid:1b222d1a-d6ef-4393-88b9-0590b332900b	6443147	1b222d1a-d6ef-4393-88b9-0590b332900b	2016-05-06T12:50:19	565		-1			201604290959	48			0	1
2		3							2		2	6	2015-12-25	1	2015-12-25		Negative		1	2015-12-26	Negative		2	2							2016-05-06T15:16:19.600+05	2016-05-06T15:17:12.268+05	2016-05-06	uuid:ac66f8f2-5766-45c9-92ee-52ef698c0d67	6443149	ac66f8f2-5766-45c9-92ee-52ef698c0d67	2016-05-06T12:50:20	566		-1			201604290959	53			0	1
2		3							2		2	6	2015-12-25	1	2015-12-25		Negative		2				2	2							2016-05-06T15:17:14.816+05	2016-05-06T15:18:03.996+05	2016-05-06	uuid:a3efc19b-982b-4303-9a78-c274ed97a83c	6443150	a3efc19b-982b-4303-9a78-c274ed97a83c	2016-05-06T12:50:24	567		-1			201604290959	49			0	NS
2		3							4		1	1	2015-10-12	1	2015-10-12		Negative		1	2015-10-13	Negative		2	2							2016-05-06T15:58:11.391+05	2016-05-06T16:01:24.746+05	2016-05-06	uuid:91754f2e-5883-4b03-8da9-85334a704840	6443152	91754f2e-5883-4b03-8da9-85334a704840	2016-05-06T12:50:33	568		-1			201604290959	193			0	1
2		3							4		1	1	2015-10-13	1	2015-10-17		Negative		1	2015-10-18	Negative		2	2							2016-05-06T16:01:28.411+05	2016-05-06T16:04:33.825+05	2016-05-06	uuid:8afd91e3-6930-47eb-b636-0648ebf5bdf9	6443153	8afd91e3-6930-47eb-b636-0648ebf5bdf9	2016-05-06T12:50:36	569		-1			201604290959	185			4	1
2		3							4		1	1	2015-10-30	1	2015-10-30		Negative		1	2015-10-31	Negative		2	2							2016-05-06T16:04:39.669+05	2016-05-06T16:07:08.517+05	2016-05-06	uuid:f0ebfe46-d5e5-4ea9-8ea5-dbdc712e1aee	6443155	f0ebfe46-d5e5-4ea9-8ea5-dbdc712e1aee	2016-05-06T12:50:39	570		-1			201604290959	149			0	1
2		3							4		1	1	2015-11-10	1	2015-11-10		Positive	4	1	2015-11-11	Positive	4	1		S-09-G018-142-15	2015-11-11	2015-11-11				2016-05-06T16:07:14.101+05	2016-05-06T16:11:04.903+05	2016-05-06	uuid:9d00b443-4c3b-4ce7-b4ab-92e486ecaa83	6443156	9d00b443-4c3b-4ce7-b4ab-92e486ecaa83	2016-05-06T12:50:41	571		-1			201604290959	230			0	1
2		3							4		1	1	2015-11-16	1	2015-11-16		Negative		1	2015-11-17	Negative		2	2							2016-05-06T16:11:08.657+05	2016-05-06T16:55:12.163+05	2016-05-06	uuid:6714dc74-1662-4955-ada2-73956627ad2d	6443157	6714dc74-1662-4955-ada2-73956627ad2d	2016-05-06T12:50:45	572		-1			201604290959	2644			0	1
2		3							4		2	1	2015-10-31	1	2015-10-31		Negative		1	2015-11-01	Negative		1		S-09-G018-136-15	2015-10-27	2015-10-28				2016-05-06T16:14:16.742+05	2016-05-06T16:18:04.819+05	2016-05-06	uuid:cdba676e-81a5-4fe0-bc48-d479fa84a218	6443158	cdba676e-81a5-4fe0-bc48-d479fa84a218	2016-05-06T12:50:48	573		-1			201604290959	228			0	1
2		3							4		1	1	2015-11-12	1	2015-11-12		Negative		1	2015-11-13	Negative		1		S-09-G018-145-15	2015-10-13	2015-10-14				2016-05-06T16:18:08.725+05	2016-05-06T16:20:54.564+05	2016-05-06	uuid:e2d7a606-415f-41c2-8368-7fc756f61290	6443159	e2d7a606-415f-41c2-8368-7fc756f61290	2016-05-06T12:51:04	574		-1			201604290959	166			0	1
2		3							2		2	6	2015-12-25	1	2015-12-25		Negative		1	2015-12-26	Negative		2	2							2016-05-06T15:18:24.923+05	2016-05-06T15:19:18.704+05	2016-05-06	uuid:cd0cc2fc-8580-4c1b-ac5d-01f2c7ac2123	6443160	cd0cc2fc-8580-4c1b-ac5d-01f2c7ac2123	2016-05-06T12:51:05	575		-1			201604290959	54			0	1
2		3							4		2	1	2015-11-15	1	2015-11-15		Positive	3	1	2015-11-16	Positive	3	1		S-09-G018-150-15	2015-11-18	2015-11-19				2016-05-06T16:20:58.585+05	2016-05-06T16:24:05.144+05	2016-05-06	uuid:a785eb1b-1278-498b-aa45-d0269f2d2dc3	6443161	a785eb1b-1278-498b-aa45-d0269f2d2dc3	2016-05-06T12:51:06	576		-1			201604290959	187			0	1
2		3							2		1	6	2015-12-25	1	2015-12-25		Negative		1	2015-12-26	Negative		2	2							2016-05-06T15:19:20.940+05	2016-05-06T15:20:12.723+05	2016-05-06	uuid:369f904b-42d8-4c56-8312-edbee813a142	6443162	369f904b-42d8-4c56-8312-edbee813a142	2016-05-06T12:51:08	577		-1			201604290959	52			0	1
2		3							4		2	1	2015-11-15	1	2015-11-15		Negative		1	2015-11-16	Negative		2	2							2016-05-06T16:24:14.112+05	2016-05-06T16:25:29.748+05	2016-05-06	uuid:1de3aabe-60cf-4e43-931b-e59890416aa5	6443163	1de3aabe-60cf-4e43-931b-e59890416aa5	2016-05-06T12:51:08	578		-1			201604290959	75			0	1
2		3							4		1	1	2015-11-17	1	2015-11-17		Negative		1	2015-11-18	Negative		1		S-09-G018-156-15	2015-10-23	2015-11-24				2016-05-06T16:25:35.446+05	2016-05-06T16:28:53.402+05	2016-05-06	uuid:a1fb74de-bb17-46fb-93ac-d61d43bcdb87	6443164	a1fb74de-bb17-46fb-93ac-d61d43bcdb87	2016-05-06T12:51:10	579		-1			201604290959	198			0	1
2		3							2		1	6	2015-12-25	1	2015-12-25		Negative		2				2	2							2016-05-06T15:20:39.674+05	2016-05-06T15:21:52.811+05	2016-05-06	uuid:5aa3d0b4-185f-4833-a970-24452e57d4b7	6443165	5aa3d0b4-185f-4833-a970-24452e57d4b7	2016-05-06T12:51:10	580		-1			201604290959	73			0	NS
2		3							4		1	1	2015-11-17	1	2015-11-17		Negative		1	2015-11-18	Negative		2	2							2016-05-06T16:29:06.862+05	2016-05-06T16:31:32.881+05	2016-05-06	uuid:804340f4-ad79-486d-a50a-60a334ee6541	6443167	804340f4-ad79-486d-a50a-60a334ee6541	2016-05-06T12:51:11	581		-1			201604290959	146			0	1
2		3							4		1	1	2015-11-18	1	2015-11-18		Negative		1	2015-11-19	Negative		2	2							2016-05-06T16:31:42.762+05	2016-05-06T16:33:22.480+05	2016-05-06	uuid:273a7b14-66f8-4e23-8da3-7775a8596465	6443168	273a7b14-66f8-4e23-8da3-7775a8596465	2016-05-06T12:51:13	582		-1			201604290959	100			0	1
2		3							4		2	1	2015-11-19	1	2015-11-19		Negative		1	2015-11-20	Negative		2	2							2016-05-06T16:33:26.753+05	2016-05-06T16:34:47.908+05	2016-05-06	uuid:74aee79b-5d20-4501-94f3-f169c297e32c	6443169	74aee79b-5d20-4501-94f3-f169c297e32c	2016-05-06T12:51:15	583		-1			201604290959	81			0	1
2		3							2		1	6	2015-12-25	1	2015-12-25		Negative		2				2	2							2016-05-06T15:21:55.123+05	2016-05-06T15:22:56.723+05	2016-05-06	uuid:93248a91-90d7-4684-bc89-5aa2f2ad69bd	6443170	93248a91-90d7-4684-bc89-5aa2f2ad69bd	2016-05-06T12:51:15	584		-1			201604290959	61			0	NS
2		3							4		2	1	2015-11-19	1	2015-11-19		Negative		1	2015-11-20	Negative		2	2							2016-05-06T16:34:51.723+05	2016-05-06T16:36:12.903+05	2016-05-06	uuid:e510dd47-8ab6-4992-9c4c-9e65e3f82cb9	6443171	e510dd47-8ab6-4992-9c4c-9e65e3f82cb9	2016-05-06T12:51:16	585		-1			201604290959	81			0	1
2		3							4		2	1	2015-11-27	1	2015-11-27		Negative		1	2015-11-28	Negative		1		S-09-G018-169-15	2015-11-30	2015-12-01				2016-05-06T16:36:17.755+05	2016-05-06T16:39:10.189+05	2016-05-06	uuid:ab0e64c4-3833-4039-8325-e78aad1b4bc6	6443172	ab0e64c4-3833-4039-8325-e78aad1b4bc6	2016-05-06T12:51:18	586		-1			201604290959	173			0	1
2		3							2		2	6	2015-12-25	1	2015-12-25		Negative		1	2015-12-26	Negative		2	2							2016-05-06T15:22:58.719+05	2016-05-06T15:23:41.947+05	2016-05-06	uuid:d3b9b3ac-fe24-4115-af52-095ac59305e9	6443173	d3b9b3ac-fe24-4115-af52-095ac59305e9	2016-05-06T12:51:20	587		-1			201604290959	43			0	1
2		3							4		2	1	2015-11-28	1	2015-11-28		Negative		1	2015-11-29	Negative		2	2							2016-05-06T16:39:13.392+05	2016-05-06T16:40:24.600+05	2016-05-06	uuid:382341d4-718f-426e-8949-a12ecf903af0	6443174	382341d4-718f-426e-8949-a12ecf903af0	2016-05-06T12:51:20	588		-1			201604290959	71			0	1
2		3							2		1	6	2015-12-25	1	2015-12-25		Negative		1	2015-12-26	Negative		2	2							2016-05-06T15:23:44.322+05	2016-05-06T15:24:39.798+05	2016-05-06	uuid:bb307ea9-2fc3-413b-8584-d14927fc0911	6443175	bb307ea9-2fc3-413b-8584-d14927fc0911	2016-05-06T12:51:22	589		-1			201604290959	55			0	1
2		3							4		1	1	2015-11-28	1	2015-11-28		Negative		1	2015-11-29	Negative		2	2							2016-05-06T16:40:28.545+05	2016-05-06T16:41:33.111+05	2016-05-06	uuid:1cfeb9b1-d9bd-44ec-a3b9-b16138518162	6443176	1cfeb9b1-d9bd-44ec-a3b9-b16138518162	2016-05-06T12:51:22	590		-1			201604290959	65			0	1
2		3							2		1	6	2015-12-25	1	2015-12-25		Negative		2				2	2							2016-05-06T15:24:42.816+05	2016-05-06T15:25:37.052+05	2016-05-06	uuid:af0dd03d-82c3-4c5e-ad61-432a637969be	6443177	af0dd03d-82c3-4c5e-ad61-432a637969be	2016-05-06T12:51:24	591		-1			201604290959	55			0	NS
2		3							2		1	1	2015-12-25	2																	2016-05-06T15:25:40.413+05	2016-05-06T15:27:49.984+05	2016-05-06	uuid:fb2ac1c6-7c48-4db6-abec-f6b8b847d004	6443179	fb2ac1c6-7c48-4db6-abec-f6b8b847d004	2016-05-06T12:51:26	592		-1			201604290959	129			NS	0
2		3							2		1	6	2015-12-25	1	2015-12-25		Negative		1	2015-12-26	Positive	2	1		S-09-G025-197-15	2015-12-26	2015-12-27				2016-05-06T15:27:55.326+05	2016-05-06T15:29:45.779+05	2016-05-06	uuid:e7548339-54b6-4cf4-88af-60bb87b14758	6443180	e7548339-54b6-4cf4-88af-60bb87b14758	2016-05-06T12:51:28	593		-1			201604290959	110			0	1
2		3							2		2	1	2016-05-26	2																	2016-05-06T15:29:49.179+05	2016-05-06T15:31:13.499+05	2016-05-06	uuid:72b6b24d-53de-4ab7-bc63-76db862459c5	6443181	72b6b24d-53de-4ab7-bc63-76db862459c5	2016-05-06T12:51:29	594		-1			201604290959	84			NS	0
2		3							4		1	1	2015-12-02	1	2015-12-02		Negative		1	2015-12-03	Negative		2	2							2016-05-06T16:41:37.242+05	2016-05-06T16:43:07.899+05	2016-05-06	uuid:9f9980b7-af1e-41ae-965e-cbb1c16cb3ac	6443182	9f9980b7-af1e-41ae-965e-cbb1c16cb3ac	2016-05-06T12:51:30	595		-1			201604290959	90			0	1
2		3							2		2	1	2015-12-28	1	2015-12-28		Negative		1	2015-12-28	Negative		2	1				S-09-G025-01-16	2016-01-01	2016-01-02	2016-05-06T15:31:18.391+05	2016-05-06T15:33:52.364+05	2016-05-06	uuid:9588d4e8-bd13-42c4-879b-d66ed1e3a52d	6443183	9588d4e8-bd13-42c4-879b-d66ed1e3a52d	2016-05-06T12:51:32	596		-1			201604290959	154			0	0
2		3							4		1	1	2015-12-04	1	2015-12-04		Negative		1	2015-12-05	Negative		2	2							2016-05-06T16:43:11.473+05	2016-05-06T16:45:10.238+05	2016-05-06	uuid:6897bf5a-7825-4470-a193-5827ace28d35	6443184	6897bf5a-7825-4470-a193-5827ace28d35	2016-05-06T12:51:32	597		-1			201604290959	119			0	1
2		3							4		1	1	2015-12-30	1	2015-12-30		Negative		1	2015-12-31	Negative		2	2							2016-05-06T16:45:13.594+05	2016-05-06T16:47:24.452+05	2016-05-06	uuid:004216c4-b635-4797-a7aa-460157012090	6443185	004216c4-b635-4797-a7aa-460157012090	2016-05-06T12:51:34	598		-1			201604290959	131			0	1
2		3							4		1	1	2015-12-30	1	2015-12-30		Negative		1	2015-12-31	Negative		2	2							2016-05-06T16:47:41.352+05	2016-05-06T16:49:06.942+05	2016-05-06	uuid:cc8c7561-4276-415e-a237-cb35299c59d0	6443186	cc8c7561-4276-415e-a237-cb35299c59d0	2016-05-06T12:51:37	599		-1			201604290959	85			0	1
2		3							4		2	1	2015-10-12	1	2015-10-12		Negative		1	2015-10-13	Negative		2	2							2016-05-06T16:51:08.634+05	2016-05-06T16:52:34.511+05	2016-05-06	uuid:e0ac144d-36f7-4a99-bf4d-95159fc7a9f1	6443187	e0ac144d-36f7-4a99-bf4d-95159fc7a9f1	2016-05-06T12:51:38	600		-1			201604290959	86			0	1
2		4								3	1	1	2015-10-04	1	2015-10-04		Positive	2	1	2015-10-05	Positive	2	1		S/17/G013/148/15	2015-10-05	2015-10-08				2016-05-06T14:19:03.077+04:30	2016-05-06T14:27:37.479+04:30	2016-05-06	uuid:cc40e98e-929b-4aab-9908-a0a21d54c11f	6444504	cc40e98e-929b-4aab-9908-a0a21d54c11f	2016-05-06T14:21:47	601		-1			201604290959	514			0	1
2		4								3	1	1	2015-10-05	1	2015-10-05		Negative		1	2015-10-06	Negative		2	2							2016-05-06T14:28:01.858+04:30	2016-05-06T14:29:53.807+04:30	2016-05-06	uuid:081e1a4e-5585-41d4-82d2-df7431f478c1	6444506	081e1a4e-5585-41d4-82d2-df7431f478c1	2016-05-06T14:21:48	602		-1			201604290959	112			0	1
2		4								3	1	1	2015-10-05	1	2015-10-05		Negative		1	2015-10-06	Negative		2	2							2016-05-06T14:30:32.248+04:30	2016-05-06T14:32:17.921+04:30	2016-05-06	uuid:607318e4-6f01-4a18-af17-7db370a71726	6444507	607318e4-6f01-4a18-af17-7db370a71726	2016-05-06T14:21:49	603		-1			201604290959	105			0	1
2		4								3	1	1	2015-10-05	1	2015-10-05		Negative		1	2015-10-06	Negative		2	2							2016-05-06T14:32:22.297+04:30	2016-05-06T14:33:30.353+04:30	2016-05-06	uuid:6ade662d-9f9a-4d65-b7d1-5f5f67dcba2b	6444508	6ade662d-9f9a-4d65-b7d1-5f5f67dcba2b	2016-05-06T14:21:50	604		-1			201604290959	68			0	1
2		4								3	2	1	2015-10-07	1	2015-10-07		Negative		1	2015-10-08	Negative		2	2							2016-05-06T14:33:33.771+04:30	2016-05-06T14:34:54.246+04:30	2016-05-06	uuid:f9479fb6-5668-445e-80ca-cb39fceb04ae	6444509	f9479fb6-5668-445e-80ca-cb39fceb04ae	2016-05-06T14:21:51	605		-1			201604290959	81			0	1
2		4								3	1	1	2015-10-20	1	2015-10-20		Negative		1	2015-10-21	Negative		2	2							2016-05-06T14:34:57.109+04:30	2016-05-06T14:36:21.107+04:30	2016-05-06	uuid:1dfbbe1c-836f-4a84-898b-d2174803ef01	6444511	1dfbbe1c-836f-4a84-898b-d2174803ef01	2016-05-06T14:21:52	606		-1			201604290959	84			0	1
2		4								3	2	1	2015-10-20	1	2015-10-20		Negative		1	2015-10-21	Negative		2	2							2016-05-06T14:36:24.922+04:30	2016-05-06T14:38:10.889+04:30	2016-05-06	uuid:a62e34ea-4567-4e5a-9e05-662ec5651cdf	6444513	a62e34ea-4567-4e5a-9e05-662ec5651cdf	2016-05-06T14:21:53	607		-1			201604290959	106			0	1
2		4								3	1	1	2015-10-20	1	2015-10-20		Negative		1	2015-10-21	Negative		2	2							2016-05-06T14:38:16.974+04:30	2016-05-06T14:39:23.021+04:30	2016-05-06	uuid:1538b646-3a40-4d84-9661-9d875658c250	6444514	1538b646-3a40-4d84-9661-9d875658c250	2016-05-06T14:21:54	608		-1			201604290959	67			0	1
2		4								3	1	1	2015-10-20	1	2015-10-20		Negative		1	2015-10-21	Negative		2	2							2016-05-06T14:39:25.946+04:30	2016-05-06T14:41:04.485+04:30	2016-05-06	uuid:e961e1e5-1bbc-49d4-a5f5-9ba056b5f8a1	6444515	e961e1e5-1bbc-49d4-a5f5-9ba056b5f8a1	2016-05-06T14:21:55	609		-1			201604290959	99			0	1
2		4								3	2	1	2015-10-20	1	2015-10-20		Negative		1	2015-10-21	Negative		2	2							2016-05-06T14:41:07.436+04:30	2016-05-06T14:42:13.236+04:30	2016-05-06	uuid:1cf002da-4918-4329-8748-947e5568b16d	6444516	1cf002da-4918-4329-8748-947e5568b16d	2016-05-06T14:21:56	610		-1			201604290959	66			0	1
2		4								3	1	1	2015-10-22	1	2015-10-22		Negative		1	2015-10-23	Negative		2	2							2016-05-06T14:42:16.811+04:30	2016-05-06T14:43:31.121+04:30	2016-05-06	uuid:dc3927fe-7f2d-4fe9-a2c0-d61f3c21590a	6444517	dc3927fe-7f2d-4fe9-a2c0-d61f3c21590a	2016-05-06T14:21:57	611		-1			201604290959	75			0	1
2		4								3	1	1	2015-10-22	1	2015-10-22		Negative		1	2015-10-23	Negative		2	2							2016-05-06T14:43:33.660+04:30	2016-05-06T14:44:44.977+04:30	2016-05-06	uuid:734973ed-6fbe-4b51-a1ce-398bd92d7407	6444518	734973ed-6fbe-4b51-a1ce-398bd92d7407	2016-05-06T14:21:58	612		-1			201604290959	71			0	1
2		4								3	1	1	2015-10-22	1	2015-10-22		Negative		1	2015-10-23	Negative		2	2							2016-05-06T14:44:48.712+04:30	2016-05-06T14:46:13.185+04:30	2016-05-06	uuid:4ab7b731-e2b6-45cf-b7c0-1893d4248f8c	6444520	4ab7b731-e2b6-45cf-b7c0-1893d4248f8c	2016-05-06T14:21:59	613		-1			201604290959	85			0	1
2		4								3	1	1	2015-10-06	1	2015-10-21		Negative		1	2015-10-22	Negative		2	2							2016-05-06T14:46:20.777+04:30	2016-05-06T14:48:49.248+04:30	2016-05-06	uuid:43deb25b-7ca4-405e-996b-d10285f65836	6444521	43deb25b-7ca4-405e-996b-d10285f65836	2016-05-06T14:22:00	614		-1			201604290959	149			15	1
2		4								3	1	1	2015-11-10	1	2015-11-10		Negative		1	2015-11-11	Negative		2	2							2016-05-06T14:49:09.572+04:30	2016-05-06T14:50:40.427+04:30	2016-05-06	uuid:ca052957-a54d-41f0-829a-cd764d220885	6444522	ca052957-a54d-41f0-829a-cd764d220885	2016-05-06T14:22:02	615		-1			201604290959	91			0	1
2		4								3	1	1	2015-11-22	1	2015-11-22		Negative		1	2015-11-23	Negative		2	2							2016-05-06T14:51:16.160+04:30	2016-05-06T14:53:15.411+04:30	2016-05-06	uuid:84bf7083-cf18-47c1-9ee2-47deb99d8f17	6444525	84bf7083-cf18-47c1-9ee2-47deb99d8f17	2016-05-06T14:22:03	616		-1			201604290959	119			0	1
2		4								3	1	1	2015-11-22	1	2015-11-22		Negative		1	2015-11-23	Negative		2	2							2016-05-06T14:53:18.145+04:30	2016-05-06T14:54:35.227+04:30	2016-05-06	uuid:aee2dca6-9b1b-4fb6-835f-3b268e08e231	6444526	aee2dca6-9b1b-4fb6-835f-3b268e08e231	2016-05-06T14:22:07	617		-1			201604290959	77			0	1
2		4								3	1	1	2015-11-22	1	2015-11-22		Negative		1	2015-11-23	Negative		2	2							2016-05-06T14:54:40.878+04:30	2016-05-06T14:56:23.836+04:30	2016-05-06	uuid:24319a68-54c4-4c5f-8c67-f5cbe36e6e63	6444527	24319a68-54c4-4c5f-8c67-f5cbe36e6e63	2016-05-06T14:22:08	618		-1			201604290959	103			0	1
2		4								3	1	1	2015-12-03	1	2015-12-03		Negative		1	2015-12-04	Negative		2	2							2016-05-06T14:56:52.043+04:30	2016-05-06T14:58:15.364+04:30	2016-05-06	uuid:11e26261-c98a-45f9-862d-0e33716d833d	6444528	11e26261-c98a-45f9-862d-0e33716d833d	2016-05-06T14:22:09	619		-1			201604290959	83			0	1
2		4								3	1	1	2015-12-03	1	2015-12-03		Negative		1	2015-12-04	Negative		2	2							2016-05-06T14:58:29.629+04:30	2016-05-06T15:00:16.746+04:30	2016-05-06	uuid:a2f1f85b-7fc8-453f-b775-af6d0994031a	6444529	a2f1f85b-7fc8-453f-b775-af6d0994031a	2016-05-06T14:22:11	620		-1			201604290959	107			0	1
2		4								3	1	1	2015-12-03	1	2015-12-03		Negative		1	2015-12-04	Negative		2	2							2016-05-06T15:00:37.837+04:30	2016-05-06T15:02:27.532+04:30	2016-05-06	uuid:09a078c7-550f-478d-8400-0bd787eed75c	6444530	09a078c7-550f-478d-8400-0bd787eed75c	2016-05-06T14:22:13	621		-1			201604290959	110			0	1
2		4								3	1	1	2015-12-03	1	2015-12-03		Negative		1	2015-12-04	Negative		2	2							2016-05-06T15:02:31.317+04:30	2016-05-06T15:04:05.556+04:30	2016-05-06	uuid:957463cb-0a6d-49f9-95cc-a6f9ee0ffad1	6444531	957463cb-0a6d-49f9-95cc-a6f9ee0ffad1	2016-05-06T14:22:14	622		-1			201604290959	94			0	1
2		4								3	1	1	2015-12-04	1	2015-12-04		Negative		1	2015-12-05	Negative		2	2							2016-05-06T15:04:26.396+04:30	2016-05-06T15:05:46.798+04:30	2016-05-06	uuid:d3c9a8d0-d55e-44a7-a739-6407eb62efab	6444532	d3c9a8d0-d55e-44a7-a739-6407eb62efab	2016-05-06T14:22:17	623		-1			201604290959	80			0	1
2		4								3	1	1	2015-12-06	1	2015-12-06		Negative		1	2015-12-07	Negative		2	2							2016-05-06T15:05:51.097+04:30	2016-05-06T15:06:46.576+04:30	2016-05-06	uuid:a91a93b1-8c31-449e-95b9-955262d8e2ff	6444534	a91a93b1-8c31-449e-95b9-955262d8e2ff	2016-05-06T14:22:19	624		-1			201604290959	55			0	1
2		4								3	1	1	2015-12-06	1	2015-12-06		Negative		1	2015-12-07	Negative		2	2							2016-05-06T15:06:50.568+04:30	2016-05-06T15:07:59.483+04:30	2016-05-06	uuid:870a951b-f302-4a7e-9cab-7fcf6d3c69e9	6444535	870a951b-f302-4a7e-9cab-7fcf6d3c69e9	2016-05-06T14:22:22	625		-1			201604290959	69			0	1
2		4								3	1	1	2015-12-07	1	2015-12-07		Negative		1	2015-12-08	Negative		2	2							2016-05-06T15:08:06.787+04:30	2016-05-06T15:09:14.247+04:30	2016-05-06	uuid:83dfac79-21cc-46cd-b8ed-0226fad0a5cd	6444537	83dfac79-21cc-46cd-b8ed-0226fad0a5cd	2016-05-06T14:22:23	626		-1			201604290959	68			0	1
2		4								3	2	1	2015-12-11	1	2015-12-11		Negative		1	2015-12-12	Negative		2	2							2016-05-06T15:09:19.041+04:30	2016-05-06T15:10:19.206+04:30	2016-05-06	uuid:192aad20-e465-437d-9c46-e2a4f8731c9d	6444538	192aad20-e465-437d-9c46-e2a4f8731c9d	2016-05-06T14:22:26	627		-1			201604290959	60			0	1
2		4								3	2	1	2015-12-11	1	2015-12-11		Negative		1	2015-12-12	Negative		2	2							2016-05-06T15:10:23.947+04:30	2016-05-06T15:11:28.383+04:30	2016-05-06	uuid:6a873308-4ed5-425b-b42d-b8f7f6462056	6444539	6a873308-4ed5-425b-b42d-b8f7f6462056	2016-05-06T14:22:27	628		-1			201604290959	65			0	1
2		4								3	1	1	2015-12-15	1	2015-12-15		Negative		1	2015-12-16	Negative		2	2							2016-05-06T15:11:32.116+04:30	2016-05-06T15:12:29.584+04:30	2016-05-06	uuid:825dca82-c678-49ee-bc70-556c041be72f	6444540	825dca82-c678-49ee-bc70-556c041be72f	2016-05-06T14:22:28	629		-1			201604290959	57			0	1
2		4								3	1	1	2015-12-16	1	2015-12-16		Negative		1	2015-12-17	Negative		2	2							2016-05-06T15:12:33.590+04:30	2016-05-06T15:13:44.718+04:30	2016-05-06	uuid:76edd7ed-c054-4f5f-9db6-8b1abcd8b7b2	6444541	76edd7ed-c054-4f5f-9db6-8b1abcd8b7b2	2016-05-06T14:22:30	630		-1			201604290959	71			0	1
2		4								3	2	1	2015-12-16	1	2015-12-16		Negative		1	2015-12-17	Negative		2	2							2016-05-06T15:13:52.299+04:30	2016-05-06T15:15:03.983+04:30	2016-05-06	uuid:2a0e5e2b-7e43-4471-98ba-97eed200111f	6444542	2a0e5e2b-7e43-4471-98ba-97eed200111f	2016-05-06T14:22:31	631		-1			201604290959	71			0	1
2		4								3	1	1	2015-12-17	1	2015-12-17		Negative		1	2015-12-18	Negative		2	2							2016-05-06T15:15:08.183+04:30	2016-05-06T15:16:19.595+04:30	2016-05-06	uuid:017ebd9a-fc71-4a00-8fcf-9e4a36e6d0a2	6444543	017ebd9a-fc71-4a00-8fcf-9e4a36e6d0a2	2016-05-06T14:22:32	632		-1			201604290959	71			0	1
2		4								3	2	1	2015-12-17	1	2015-12-17		Negative		1	2015-12-18	Negative		2	2							2016-05-06T15:16:25.455+04:30	2016-05-06T15:17:27.053+04:30	2016-05-06	uuid:eda1949e-81f1-4201-97fd-fd9dbc949b16	6444544	eda1949e-81f1-4201-97fd-fd9dbc949b16	2016-05-06T14:22:33	633		-1			201604290959	62			0	1
2		4								3	1	1	2015-10-22	1	2015-10-22		Negative		1	2015-10-23	Negative		2	2							2016-05-06T15:17:31.411+04:30	2016-05-06T15:19:05.342+04:30	2016-05-06	uuid:0cc12351-1be4-4f7c-86f7-dafae83cbb30	6444545	0cc12351-1be4-4f7c-86f7-dafae83cbb30	2016-05-06T14:22:34	634		-1			201604290959	94			0	1
2		4								3	2	1	2015-12-25	1	2015-12-25		Negative		1	2015-12-26	Negative		2	2							2016-05-06T15:29:16.701+04:30	2016-05-06T15:31:50.357+04:30	2016-05-06	uuid:df13fc7a-71f1-4dd1-bb26-02252ac45f3a	6444548	df13fc7a-71f1-4dd1-bb26-02252ac45f3a	2016-05-06T14:22:35	635		-1			201604290959	154			0	1
2		4								3	1	1	2015-12-25	1	2015-12-25		Negative		1	2015-12-26	Negative		2	2							2016-05-06T15:38:17.553+04:30	2016-05-06T15:39:18.967+04:30	2016-05-06	uuid:57549faa-de12-41b8-91a1-4dba9dcbcbb0	6444549	57549faa-de12-41b8-91a1-4dba9dcbcbb0	2016-05-06T14:22:36	636		-1			201604290959	61			0	1
2		4								3	1	1	2015-12-26	1	2015-12-26		Negative		1	2015-12-27	Negative		2	2							2016-05-06T15:39:21.869+04:30	2016-05-06T15:40:17.196+04:30	2016-05-06	uuid:6fccfe47-29a7-4a66-9b5c-d78c50d1f16a	6444550	6fccfe47-29a7-4a66-9b5c-d78c50d1f16a	2016-05-06T14:22:37	637		-1			201604290959	56			0	1
2		4								3	1	1	2015-12-26	1	2015-12-26		Negative		1	2015-12-27	Negative		2	2							2016-05-06T15:40:22.715+04:30	2016-05-06T15:41:13.778+04:30	2016-05-06	uuid:5a3f5f0a-0b68-4a91-a850-bf070d5a505f	6444551	5a3f5f0a-0b68-4a91-a850-bf070d5a505f	2016-05-06T14:22:38	638		-1			201604290959	51			0	1
2		4								3	2	1	2015-12-24	1	2015-12-24		Negative		1	2015-12-25	Negative		1		S /17/G013/204/15	2015-12-30	2015-12-30				2016-05-06T15:41:17.232+04:30	2016-05-06T15:43:12.637+04:30	2016-05-06	uuid:014b4f6c-9025-4e9b-a734-d1705f46f666	6444552	014b4f6c-9025-4e9b-a734-d1705f46f666	2016-05-06T14:22:40	639		-1			201604290959	115			0	1
2		4								3	2	1	2015-12-29	1	2015-12-29		Negative		1	2015-12-30	Negative		2	2							2016-05-06T15:43:18.421+04:30	2016-05-06T15:44:11.980+04:30	2016-05-06	uuid:bf837bb5-9059-4b5c-b78e-4aefa9b50e7d	6444554	bf837bb5-9059-4b5c-b78e-4aefa9b50e7d	2016-05-06T14:22:40	640		-1			201604290959	53			0	1
2		4								3	1	1	2015-12-30	1	2015-12-30		Negative		1	2015-12-31	Negative		2	2							2016-05-06T15:44:16.091+04:30	2016-05-06T15:45:06.519+04:30	2016-05-06	uuid:6ec76f25-f2cf-4a69-93e8-36814dd2ed4d	6444555	6ec76f25-f2cf-4a69-93e8-36814dd2ed4d	2016-05-06T14:22:41	641		-1			201604290959	50			0	1
2		4								3	1	1	2015-12-16	1	2015-12-16		Negative		1	2015-12-17	Negative		2	2							2016-05-06T15:45:13.361+04:30	2016-05-06T15:46:16.002+04:30	2016-05-06	uuid:7d003dd7-35cc-498b-8fd7-04db39557d62	6444558	7d003dd7-35cc-498b-8fd7-04db39557d62	2016-05-06T14:22:46	642		-1			201604290959	63			0	1
1	1		1								2	1	2015-12-22	1	2015-12-22		Negative		1	2015-12-23	Negative		2	2							2016-05-06T13:13:30.023+04:30	2016-05-06T13:15:37.774+04:30	2016-05-06	uuid:cfbfe081-6ac2-43ac-8da7-aa31cfd9821f	6445744	cfbfe081-6ac2-43ac-8da7-aa31cfd9821f	2016-05-06T16:39:37	643		-1			201604290959	127			0	1
1	1		1								1	1	2015-12-22	1	2015-12-22		Negative		1	2015-12-23	Negative		2	2							2016-05-06T13:16:10.669+04:30	2016-05-06T13:17:27.071+04:30	2016-05-06	uuid:f1c93e6e-e5a3-4ae1-abf0-873eb630ef1d	6445745	f1c93e6e-e5a3-4ae1-abf0-873eb630ef1d	2016-05-06T16:39:38	644		-1			201604290959	77			0	1
1	1		1								1	1	2015-12-22	1	2015-12-22		Negative		1	2015-12-23	Negative		2	2							2016-05-06T13:18:53.201+04:30	2016-05-06T13:19:49.057+04:30	2016-05-06	uuid:5bffa419-7637-4adc-b675-8d1057930663	6445746	5bffa419-7637-4adc-b675-8d1057930663	2016-05-06T16:39:38	645		-1			201604290959	56			0	1
1	1		1								2	1	2015-12-23	1	2015-12-23		Negative		1	2015-12-26	Negative		2	2							2016-05-06T13:21:03.811+04:30	2016-05-06T13:21:59.397+04:30	2016-05-06	uuid:1962a0a1-fd23-4eed-834c-69fb729b50f6	6445747	1962a0a1-fd23-4eed-834c-69fb729b50f6	2016-05-06T16:39:39	646		-1			201604290959	56			0	3
1	1		1								2	1	2015-12-23	1	2015-12-26		Negative		2				2	2							2016-05-06T13:22:39.993+04:30	2016-05-06T13:23:32.402+04:30	2016-05-06	uuid:0007b943-8655-4e56-891f-e8e8050877f0	6445748	0007b943-8655-4e56-891f-e8e8050877f0	2016-05-06T16:39:40	647		-1			201604290959	53			3	NS
1	1		1								1	1	2015-12-23	1	2015-12-23		Negative		1	2015-12-24	Negative		2	2							2016-05-06T13:23:59.989+04:30	2016-05-06T13:24:56.116+04:30	2016-05-06	uuid:245cb521-0a90-4e24-a8ce-e2cfb730d172	6445749	245cb521-0a90-4e24-a8ce-e2cfb730d172	2016-05-06T16:39:40	648		-1			201604290959	57			0	1
1	1		1								2	1	2015-12-23	1	2015-12-26		Negative		2				2	2							2016-05-06T13:25:20.819+04:30	2016-05-06T13:26:17.204+04:30	2016-05-06	uuid:de975f66-86b9-432e-972b-5c9941ec420f	6445750	de975f66-86b9-432e-972b-5c9941ec420f	2016-05-06T16:39:41	649		-1			201604290959	57			3	NS
1	1		1								2	1	2015-12-23	1	2015-12-26		Negative		1	2015-12-26	Negative		2	2							2016-05-06T13:26:31.837+04:30	2016-05-06T13:27:23.515+04:30	2016-05-06	uuid:f659ea1f-ed6a-4c7e-a008-1f9b24f45403	6445751	f659ea1f-ed6a-4c7e-a008-1f9b24f45403	2016-05-06T16:39:42	650		-1			201604290959	52			3	0
1	1		1								2	1	2015-12-23	1	2015-12-23		Negative		1	2015-12-26	Negative		2	2							2016-05-06T13:27:49.955+04:30	2016-05-06T13:28:46.126+04:30	2016-05-06	uuid:b7e7fdcc-086e-4978-b22e-25b5dea2ca04	6445752	b7e7fdcc-086e-4978-b22e-25b5dea2ca04	2016-05-06T16:39:42	651		-1			201604290959	57			0	3
1	1		1								1	1	2015-12-23	1	2015-12-23		Negative		1	2015-12-26	Negative		2	2							2016-05-06T13:29:09.449+04:30	2016-05-06T13:30:02.107+04:30	2016-05-06	uuid:724c337f-7b93-4a23-a4ad-6a23a70419d9	6445753	724c337f-7b93-4a23-a4ad-6a23a70419d9	2016-05-06T16:39:43	652		-1			201604290959	53			0	3
1	1		1								1	1	2015-12-24	1	2015-12-24		Negative		1	2015-12-28	Negative		2	2							2016-05-06T13:30:49.996+04:30	2016-05-06T21:09:00.343+04:30	2016-05-06	uuid:9917ca69-b59a-40a8-a46e-2bf5f062aca9	6445754	9917ca69-b59a-40a8-a46e-2bf5f062aca9	2016-05-06T16:39:44	653		-1			201604290959	27491			0	4
1	1		1								2	1	2015-12-26	1	2015-12-26		Negative		1	2015-12-28	Negative		2	2							2016-05-06T13:32:59.311+04:30	2016-05-06T13:34:08.931+04:30	2016-05-06	uuid:7bb3aa86-161f-4292-91e1-362977362059	6445755	7bb3aa86-161f-4292-91e1-362977362059	2016-05-06T16:39:44	654		-1			201604290959	69			0	2
1	1		1								1	1	2015-12-28	1	2015-12-28		Negative		1	2015-12-29	Negative		2	2							2016-05-06T13:34:11.771+04:30	2016-05-06T13:34:55.994+04:30	2016-05-06	uuid:636dbfa3-cb9f-41f3-87c5-a37d961d6305	6445756	636dbfa3-cb9f-41f3-87c5-a37d961d6305	2016-05-06T16:39:45	655		-1			201604290959	44			0	1
1	1		1								1	1	2015-12-28	1	2015-12-28		Negative		1	2015-12-29	Negative		2	2							2016-05-06T13:34:58.505+04:30	2016-05-06T13:35:45.158+04:30	2016-05-06	uuid:dae9ac72-8c45-4eea-9fab-f50457cff87e	6445757	dae9ac72-8c45-4eea-9fab-f50457cff87e	2016-05-06T16:39:46	656		-1			201604290959	47			0	1
1	1		1								2	1	2015-12-28	1	2015-12-28		Negative		1	2015-12-29	Negative		2	2							2016-05-06T13:35:47.889+04:30	2016-05-06T13:36:59.469+04:30	2016-05-06	uuid:ef1ffeb7-c654-40ca-ae0e-1cbb01472604	6445758	ef1ffeb7-c654-40ca-ae0e-1cbb01472604	2016-05-06T16:39:47	657		-1			201604290959	72			0	1
1	1		1								1	1	2015-12-28	1	2015-12-28		Negative		1	2015-12-29	Negative		2	2							2016-05-06T13:37:02.025+04:30	2016-05-06T13:37:53.051+04:30	2016-05-06	uuid:cb2dd7dd-27b6-44df-a23d-592c5e77ac0f	6445759	cb2dd7dd-27b6-44df-a23d-592c5e77ac0f	2016-05-06T16:39:48	658		-1			201604290959	51			0	1
1	1		1								2	1	2015-12-29	1	2015-12-29		Negative		1	2015-12-30	Negative		2	2							2016-05-06T13:37:55.748+04:30	2016-05-06T13:38:55.441+04:30	2016-05-06	uuid:7cbc86dc-1422-467c-bb2b-dcf6ada67061	6445760	7cbc86dc-1422-467c-bb2b-dcf6ada67061	2016-05-06T16:39:50	659		-1			201604290959	60			0	1
1	1		1								1	1	2015-12-29	1	2015-12-29		Negative		1	2015-12-30	Negative		2	2							2016-05-06T13:39:22.196+04:30	2016-05-06T13:40:32.618+04:30	2016-05-06	uuid:23a54b82-2f6c-4d54-a12e-71379e9ffbac	6445761	23a54b82-2f6c-4d54-a12e-71379e9ffbac	2016-05-06T16:39:51	660		-1			201604290959	70			0	1
1	1		1								2	1	2015-12-30	1	2015-12-30		Negative		1	2015-12-31	Negative		2	2							2016-05-06T13:40:34.908+04:30	2016-05-06T13:41:37.161+04:30	2016-05-06	uuid:4acb3104-5ba3-41a1-8fcb-7c3847767532	6445763	4acb3104-5ba3-41a1-8fcb-7c3847767532	2016-05-06T16:39:53	661		-1			201604290959	63			0	1
1	1		1								1	1	2015-12-30	1	2015-12-30		Negative		1	2016-01-06	Negative		2	2							2016-05-06T13:41:39.757+04:30	2016-05-06T13:43:06.182+04:30	2016-05-06	uuid:7f54d8a5-37b8-4537-8abd-fe905b2453da	6445764	7f54d8a5-37b8-4537-8abd-fe905b2453da	2016-05-06T16:39:54	662		-1			201604290959	87			0	7
1	1		5								1	1	2015-12-28	1	2015-12-28		Positive	1	1	2015-12-29	Positive	1	1		P-11-G24-473-15	2015-12-28	2015-12-28				2016-05-06T13:45:28.776+04:30	2016-05-06T13:47:20.153+04:30	2016-05-06	uuid:58fee896-76cf-4575-acc8-1ebbdee668b2	6445765	58fee896-76cf-4575-acc8-1ebbdee668b2	2016-05-06T16:39:56	663		-1			201604290959	112			0	1
1	1		5								2	1	2015-12-16	1	2015-12-16		Positive	1	1	2015-12-17	Positive	2	1		P-11-G24-450-15	2015-12-17	2015-12-17				2016-05-06T13:47:22.694+04:30	2016-05-06T13:49:23.083+04:30	2016-05-06	uuid:aa947eeb-4269-48c3-8585-0b67d2eeb5b0	6445766	aa947eeb-4269-48c3-8585-0b67d2eeb5b0	2016-05-06T16:39:58	664		-1			201604290959	121			0	1
1	1		5								1	1	2015-11-07	1	2015-11-07		Positive	1	1	2015-11-09	Positive	1	1		P-11-G24-419-15	2015-11-08	2015-11-08				2016-05-06T13:49:25.337+04:30	2016-05-06T13:57:31.623+04:30	2016-05-06	uuid:733c0900-0994-47dc-96ed-8dffda5ddf48	6445767	733c0900-0994-47dc-96ed-8dffda5ddf48	2016-05-06T16:39:59	665		-1			201604290959	486			0	2
1	1		5								1	1	2015-11-05	1	2015-11-05		Negative		1	2015-11-06	Negative		2	2							2016-05-06T13:57:53.024+04:30	2016-05-06T13:59:01.961+04:30	2016-05-06	uuid:24d0bbda-1119-4538-a2b9-2c59a3a5ee7e	6445768	24d0bbda-1119-4538-a2b9-2c59a3a5ee7e	2016-05-06T16:40:00	666		-1			201604290959	68			0	1
1	1		5								1	1	2015-10-28	1	2015-10-28		Negative		1	2015-10-29	Negative		2	2							2016-05-06T13:59:04.776+04:30	2016-05-06T14:00:48.154+04:30	2016-05-06	uuid:ab9b1dc5-cf8d-48bb-ba04-2774b206189e	6445769	ab9b1dc5-cf8d-48bb-ba04-2774b206189e	2016-05-06T16:40:01	667		-1			201604290959	104			0	1
1	1		5								1	1	2015-10-28	1	2015-10-28		Negative		1	2015-10-29	Negative		2	2							2016-05-06T14:01:02.326+04:30	2016-05-06T14:02:01.148+04:30	2016-05-06	uuid:d13122c0-cd7e-4991-9c42-b7bc5524d9ae	6445770	d13122c0-cd7e-4991-9c42-b7bc5524d9ae	2016-05-06T16:40:02	668		-1			201604290959	59			0	1
1	1		5								1	1	2015-12-21	1	2015-12-21		Negative		1	2015-12-22	Negative		2	2							2016-05-06T14:02:03.624+04:30	2016-05-06T14:04:18.263+04:30	2016-05-06	uuid:cdddda58-6e3f-4afb-8e2d-ef883c4d8d7f	6445771	cdddda58-6e3f-4afb-8e2d-ef883c4d8d7f	2016-05-06T16:40:03	669		-1			201604290959	135			0	1
1	1		5								2	1	2015-12-21	1	2015-12-21		Negative		1	2015-12-22	Negative		2	2							2016-05-06T14:04:20.925+04:30	2016-05-06T14:05:16.865+04:30	2016-05-06	uuid:1ca67708-2cde-4e1f-a856-e65f694ebd08	6445772	1ca67708-2cde-4e1f-a856-e65f694ebd08	2016-05-06T16:40:05	670		-1			201604290959	56			0	1
1	1		5								1	1	2015-12-26	1	2015-12-26		Negative		1	2015-12-27	Negative		2	2							2016-05-06T14:05:19.869+04:30	2016-05-06T14:06:22.560+04:30	2016-05-06	uuid:fe29ba3d-0412-42ca-9ef4-0fb523ffe5ca	6445773	fe29ba3d-0412-42ca-9ef4-0fb523ffe5ca	2016-05-06T16:40:06	671		-1			201604290959	63			0	1
1	1		2								2	1	2015-12-20	1	2015-12-20		Negative		1	2015-12-21	Negative		2	1				P-11-G02-475-15	2015-12-20	2015-12-20	2016-05-06T14:06:25.193+04:30	2016-05-06T14:11:00.906+04:30	2016-05-06	uuid:14c2b23c-68ec-40c9-8299-cc2b05a065bb	6445774	14c2b23c-68ec-40c9-8299-cc2b05a065bb	2016-05-06T16:40:07	672		-1			201604290959	275			0	1
1	1		2								1	1	2015-12-10	1	2015-12-10		Positive	2	1	2015-12-12	Positive	2	1		P-11-G02-455-15	2015-12-11	2015-12-11				2016-05-06T14:11:03.247+04:30	2016-05-06T14:12:25.065+04:30	2016-05-06	uuid:a6642aa4-1082-42ca-bd06-5707be666b97	6445775	a6642aa4-1082-42ca-bd06-5707be666b97	2016-05-06T16:40:08	673		-1			201604290959	82			0	2
1	1		2								1	1	2015-12-30	2																	2016-05-06T14:12:28.449+04:30	2016-05-06T14:14:00.583+04:30	2016-05-06	uuid:a38cb93f-c915-463a-a886-deb09a51b426	6445776	a38cb93f-c915-463a-a886-deb09a51b426	2016-05-06T16:40:09	674		-1			201604290959	92			NS	NS
1	1		2								1	1	2015-11-25	2																	2016-05-06T14:14:06.214+04:30	2016-05-06T14:14:37.849+04:30	2016-05-06	uuid:53f99b6a-6805-42cb-bc28-c98af21e7766	6445777	53f99b6a-6805-42cb-bc28-c98af21e7766	2016-05-06T16:40:10	675		-1			201604290959	31			NS	NS
1	1		2								1	1	2015-11-24	2																	2016-05-06T14:14:40.568+04:30	2016-05-06T14:15:23.197+04:30	2016-05-06	uuid:bf2f6f3b-7060-4f7f-8429-dd1b10e26cbd	6445778	bf2f6f3b-7060-4f7f-8429-dd1b10e26cbd	2016-05-06T16:40:12	676		-1			201604290959	43			NS	NS
1	1		2								2	1	2015-11-07	1	2015-11-07		Positive	1	1	2015-11-08	Positive	2	1		P-11-G02-425-15	2015-11-08	2015-11-08				2016-05-06T14:15:27.181+04:30	2016-05-06T14:17:49.670+04:30	2016-05-06	uuid:110b5105-b1e6-4877-b57d-c6acee718d2a	6445779	110b5105-b1e6-4877-b57d-c6acee718d2a	2016-05-06T16:40:13	677		-1			201604290959	142			0	1
1	1		2								2	1	2015-11-09	1	2015-11-09		Negative		1	2015-11-11	Negative		2	1				P-11-G02-422-15	2015-11-08	2015-11-08	2016-05-06T14:17:52.476+04:30	2016-05-06T14:19:23.163+04:30	2016-05-06	uuid:2dc11a12-aa1d-4f25-87d7-f79b1fc5415c	6445780	2dc11a12-aa1d-4f25-87d7-f79b1fc5415c	2016-05-06T16:40:13	678		-1			201604290959	91			0	2
1	1		2								1	1	2015-10-31	1	2015-10-31		Positive	1	1	2015-11-01	Positive	1	1		P-11-G02-372-15	2015-10-31	2015-10-31				2016-05-06T14:19:25.929+04:30	2016-05-06T14:21:06.533+04:30	2016-05-06	uuid:e09d09e1-4381-4894-a18e-a3ffd6887b31	6445781	e09d09e1-4381-4894-a18e-a3ffd6887b31	2016-05-06T16:40:14	679		-1			201604290959	101			0	1
1	1		2								2	1	2015-10-10	1	2015-10-10		Negative		1	2015-10-10	Negative		2	1				P-11-G02-374-15	2015-10-08	2015-10-08	2016-05-06T14:21:10.070+04:30	2016-05-06T14:22:57.001+04:30	2016-05-06	uuid:9e947c62-9857-48a7-b1b2-47b3431733fb	6445782	9e947c62-9857-48a7-b1b2-47b3431733fb	2016-05-06T16:40:15	680		-1			201604290959	107			0	0
1	1		2								2	1	2015-10-27	2																	2016-05-06T14:22:59.539+04:30	2016-05-06T14:23:34.129+04:30	2016-05-06	uuid:f9d026c7-20be-4cbc-a2db-4167bf7f004f	6445783	f9d026c7-20be-4cbc-a2db-4167bf7f004f	2016-05-06T16:40:15	681		-1			201604290959	35			NS	NS
1	1		2								2	1	2015-10-06	1	2015-10-06		Negative		1	2015-10-07	Negative		2	1				P-11-G02-375-15	2015-10-06	2015-10-06	2016-05-06T14:23:42.234+04:30	2016-05-06T14:25:06.670+04:30	2016-05-06	uuid:783e73d7-8971-485a-b457-37ea3a7eefee	6445784	783e73d7-8971-485a-b457-37ea3a7eefee	2016-05-06T16:40:16	682		-1			201604290959	84			0	1
1	1		2								2	1	2015-10-10	2																	2016-05-06T14:25:13.984+04:30	2016-05-06T14:25:40.966+04:30	2016-05-06	uuid:91896cdd-f235-4a25-99c9-ccbfc2e15e0c	6445785	91896cdd-f235-4a25-99c9-ccbfc2e15e0c	2016-05-06T16:40:17	683		-1			201604290959	27			NS	NS
1	1		2								2	1	2015-10-15	1	2015-10-15		Negative		1	2015-10-16	Negative		2	1				P-11-G02-376-15	2015-10-17	2015-10-17	2016-05-06T14:25:44.604+04:30	2016-05-06T14:27:14.290+04:30	2016-05-06	uuid:b285e7a6-c569-4e83-8e86-0e42e7194ca6	6445786	b285e7a6-c569-4e83-8e86-0e42e7194ca6	2016-05-06T16:40:17	684		-1			201604290959	90			0	1
1	1		3								2	1	2015-10-14	1	2015-10-14		Negative		1	2015-10-15	Negative		2	1				P-11-G09-348-15	2015-10-16	2015-10-16	2016-05-06T14:27:17.572+04:30	2016-05-06T14:28:37.725+04:30	2016-05-06	uuid:f314c93f-fe47-46f3-842f-bf6006c52c9b	6445787	f314c93f-fe47-46f3-842f-bf6006c52c9b	2016-05-06T16:40:18	685		-1			201604290959	80			0	1
1	1		3								2	1	2015-10-14	1	2015-10-14		Positive	2	1	2015-10-15	Positive	2	1		P-11-G09-349-15	2015-10-16	2015-10-16				2016-05-06T14:28:40.271+04:30	2016-05-06T14:30:11.312+04:30	2016-05-06	uuid:0c9ca4cc-e06d-4b81-99b6-f19a6620f1ab	6445788	0c9ca4cc-e06d-4b81-99b6-f19a6620f1ab	2016-05-06T16:40:19	686		-1			201604290959	91			0	1
1	1		3								1	1	2015-10-14	1	2015-10-14		Negative		1	2015-10-15	Negative		2	2							2016-05-06T14:30:13.708+04:30	2016-05-06T14:31:29.525+04:30	2016-05-06	uuid:4f0d0be8-bddb-4302-9e1c-b8df6d4c8d80	6445789	4f0d0be8-bddb-4302-9e1c-b8df6d4c8d80	2016-05-06T16:40:19	687		-1			201604290959	76			0	1
1	1		3								2	1	2015-10-14	1	2015-10-14		Negative		1	2015-10-15	Negative		2	2							2016-05-06T14:31:32.053+04:30	2016-05-06T14:32:48.291+04:30	2016-05-06	uuid:f7520ccd-d85a-4684-afce-69365d1763c9	6445791	f7520ccd-d85a-4684-afce-69365d1763c9	2016-05-06T16:40:20	688		-1			201604290959	76			0	1
1	1		3								1	1	2015-10-14	1	2015-10-14		Negative		1	2015-10-15	Negative		2	2							2016-05-06T14:32:50.808+04:30	2016-05-06T14:33:44.291+04:30	2016-05-06	uuid:ca26f5f0-0051-4696-be26-397abfeeaac6	6445792	ca26f5f0-0051-4696-be26-397abfeeaac6	2016-05-06T16:40:22	689		-1			201604290959	54			0	1
1	1		3								2	1	2015-10-14	1	2015-10-14		Negative		1	2015-10-15	Negative		2	2							2016-05-06T14:33:47.975+04:30	2016-05-06T14:34:47.729+04:30	2016-05-06	uuid:f0a20966-31c3-4a93-81de-eadb5b5df6a7	6445793	f0a20966-31c3-4a93-81de-eadb5b5df6a7	2016-05-06T16:40:23	690		-1			201604290959	60			0	1
1	1		3								1	1	2015-11-02	1	2015-11-02		Negative		1	2015-11-03	Negative		2	2							2016-05-06T14:34:50.904+04:30	2016-05-06T14:35:38.385+04:30	2016-05-06	uuid:d86b8cd2-2d7d-438b-b2ee-240fea4f42c1	6445794	d86b8cd2-2d7d-438b-b2ee-240fea4f42c1	2016-05-06T16:40:24	691		-1			201604290959	48			0	1
1	1		3								1	1	2015-12-22	1	2015-12-22		Negative		1	2015-12-23	Negative		2	2							2016-05-06T14:35:41.341+04:30	2016-05-06T14:36:41.225+04:30	2016-05-06	uuid:4f3aa111-1cc5-40ef-8b47-dfae700b984c	6445795	4f3aa111-1cc5-40ef-8b47-dfae700b984c	2016-05-06T16:40:24	692		-1			201604290959	60			0	1
1	1		6								1	1	2015-10-08	1	2015-10-08		Negative		1	2015-10-10	Negative		2	1				P-11-G05-341-15	2015-10-09	2015-10-09	2016-05-06T14:36:43.722+04:30	2016-05-06T14:38:15.988+04:30	2016-05-06	uuid:5921c6dc-58d4-4830-9179-7d7884721aed	6445796	5921c6dc-58d4-4830-9179-7d7884721aed	2016-05-06T16:40:25	693		-1			201604290959	92			0	2
1	1		6								2	1	2015-11-12	1	2015-11-12		Negative		1	2015-11-16	Positive	1	1		P-11-G05-424-15	2015-11-16	2015-11-16				2016-05-06T14:38:20.098+04:30	2016-05-06T14:40:40.398+04:30	2016-05-06	uuid:53bad027-d090-46d6-b1b2-63975bde72bf	6445797	53bad027-d090-46d6-b1b2-63975bde72bf	2016-05-06T16:40:26	694		-1			201604290959	140			0	4
1	1		6								1	1	2015-12-18	2																	2016-05-06T14:42:18.220+04:30	2016-05-06T14:43:17.034+04:30	2016-05-06	uuid:55bd5a24-41a5-41a4-adaa-c7feb6c5511a	6445798	55bd5a24-41a5-41a4-adaa-c7feb6c5511a	2016-05-06T16:40:26	695		-1			201604290959	59			NS	NS
1	1		6								1	1	2015-10-03	1	2015-10-03		Negative		1	2015-10-05	Negative		2	2							2016-05-06T14:43:20.670+04:30	2016-05-06T21:08:37.117+04:30	2016-05-06	uuid:37c790f2-6b34-4fd7-a908-b3bb899136a2	6445799	37c790f2-6b34-4fd7-a908-b3bb899136a2	2016-05-06T16:40:27	696		-1			201604290959	23117			0	2
1	1		6								1	1	2015-10-08	1	2015-10-08		Negative		1	2015-10-09	Negative		2	2							2016-05-06T14:44:51.037+04:30	2016-05-06T14:45:51.576+04:30	2016-05-06	uuid:e4000f81-b0c4-43c5-bed6-1dfaf50ab65e	6445800	e4000f81-b0c4-43c5-bed6-1dfaf50ab65e	2016-05-06T16:40:28	697		-1			201604290959	60			0	1
1	1		6								1	1	2015-10-17	1	2015-10-17		Negative		1	2015-10-19	Negative		2	2							2016-05-06T14:46:51.537+04:30	2016-05-06T14:47:53.810+04:30	2016-05-06	uuid:5d7f2f31-8a91-42f3-b7d5-e60c92a9ec7e	6445801	5d7f2f31-8a91-42f3-b7d5-e60c92a9ec7e	2016-05-06T16:40:29	698		-1			201604290959	62			0	2
1	1		6								2	1	2015-11-01	1	2015-11-01		Negative		1	2015-11-02	Negative		2	2							2016-05-06T14:48:43.669+04:30	2016-05-06T14:49:59.549+04:30	2016-05-06	uuid:3dc72530-d023-4f11-906c-a9e22bda9e8d	6445802	3dc72530-d023-4f11-906c-a9e22bda9e8d	2016-05-06T16:40:29	699		-1			201604290959	76			0	1
1	1		6								1	1	2015-11-28	1	2015-11-28		Negative		1	2015-11-30	Negative		2	2							2016-05-06T14:50:30.852+04:30	2016-05-06T14:57:22.204+04:30	2016-05-06	uuid:b654d348-119b-4493-8a71-493fb28bbf40	6445803	b654d348-119b-4493-8a71-493fb28bbf40	2016-05-06T16:40:30	700		-1			201604290959	412			0	2
1	1		6								1	1	2015-12-03	1	2015-12-03		Negative		1	2015-12-04	Negative		2	2							2016-05-06T14:57:35.068+04:30	2016-05-06T14:59:39.263+04:30	2016-05-06	uuid:684505bb-8c62-4e14-96e9-1ab319f90ca4	6445804	684505bb-8c62-4e14-96e9-1ab319f90ca4	2016-05-06T16:40:32	701		-1			201604290959	124			0	1
1	1		6								1	1	2015-12-07	1	2015-12-07		Negative		1	2015-12-08	Negative		2	2							2016-05-06T14:59:55.288+04:30	2016-05-06T15:01:32.985+04:30	2016-05-06	uuid:bddd01e3-561e-414a-a35f-1b42d285c67f	6445805	bddd01e3-561e-414a-a35f-1b42d285c67f	2016-05-06T16:40:33	702		-1			201604290959	97			0	1
1	1		3								2	1	2015-10-14	1	2015-10-14		Negative		1	2015-10-15	Negative		2	2							2016-05-06T15:01:35.762+04:30	2016-05-06T15:04:25.137+04:30	2016-05-06	uuid:f9d819b7-d5df-4b40-b280-f541104bdb1f	6445806	f9d819b7-d5df-4b40-b280-f541104bdb1f	2016-05-06T16:40:35	703		-1			201604290959	170			0	1
1	1		3								1	1	2015-10-14	1	2015-10-14		Negative		1	2015-10-15	Negative		2	2							2016-05-06T15:04:28.491+04:30	2016-05-06T15:05:28.729+04:30	2016-05-06	uuid:54d886e9-03a5-4fc8-8833-7a08770fe197	6445807	54d886e9-03a5-4fc8-8833-7a08770fe197	2016-05-06T16:40:36	704		-1			201604290959	60			0	1
1	1		3								2	1	2015-10-14	1	2015-10-14		Negative		1	2015-10-15	Negative		2	2							2016-05-06T15:05:31.127+04:30	2016-05-06T15:06:29.528+04:30	2016-05-06	uuid:bcf9bd84-6644-4a42-84f1-f7759efd0507	6445808	bcf9bd84-6644-4a42-84f1-f7759efd0507	2016-05-06T16:40:36	705		-1			201604290959	58			0	1
1	1		3								2	1	2015-10-14	1	2015-10-14		Negative		1	2015-10-15	Negative		2	2							2016-05-06T15:06:32.370+04:30	2016-05-06T15:07:20.987+04:30	2016-05-06	uuid:a2e041f2-6040-49d9-8983-50eec89a19d5	6445809	a2e041f2-6040-49d9-8983-50eec89a19d5	2016-05-06T16:40:37	706		-1			201604290959	48			0	1
1	1		3								2	1	2015-10-14	1	2015-10-14		Negative		1	2015-10-15	Negative		2	2							2016-05-06T15:07:23.881+04:30	2016-05-06T15:08:16.602+04:30	2016-05-06	uuid:1f04a570-682d-437e-88d1-b8b57a9722c9	6445810	1f04a570-682d-437e-88d1-b8b57a9722c9	2016-05-06T16:40:40	707		-1			201604290959	53			0	1
1	1		3								1	1	2015-10-14	1	2015-10-14		Negative		1	2015-10-15	Negative		2	2							2016-05-06T15:08:19.136+04:30	2016-05-06T15:09:06.188+04:30	2016-05-06	uuid:48da7897-ec82-405f-afde-3df1401ed363	6445811	48da7897-ec82-405f-afde-3df1401ed363	2016-05-06T16:40:42	708		-1			201604290959	47			0	1
1	1		3								2	1	2015-10-14	1	2015-10-14		Negative		1	2015-10-15	Negative		2	2							2016-05-06T15:09:09.003+04:30	2016-05-06T15:10:10.732+04:30	2016-05-06	uuid:8ec10c38-b0ea-4db0-aa56-57176817964c	6445812	8ec10c38-b0ea-4db0-aa56-57176817964c	2016-05-06T16:40:42	709		-1			201604290959	61			0	1
1	1		3								2	1	2015-10-14	1	2015-10-14		Negative		1	2015-10-15	Negative		2	2							2016-05-06T15:10:13.798+04:30	2016-05-06T15:11:06.742+04:30	2016-05-06	uuid:eeaddac4-81ce-4c35-8cec-a66e533df3e2	6445813	eeaddac4-81ce-4c35-8cec-a66e533df3e2	2016-05-06T16:40:43	710		-1			201604290959	53			0	1
1	1		3								1	1	2015-10-14	1	2015-10-14		Negative		1	2015-10-15	Negative		2	2							2016-05-06T15:11:09.712+04:30	2016-05-06T15:11:57.718+04:30	2016-05-06	uuid:b5e763a6-8b3f-475d-8882-b149277061b9	6445815	b5e763a6-8b3f-475d-8882-b149277061b9	2016-05-06T16:40:44	711		-1			201604290959	48			0	1
1	1		3								1	1	2015-10-14	1	2015-10-14		Negative		1	2015-10-15	Negative		2	2							2016-05-06T15:12:05.421+04:30	2016-05-06T15:13:26.703+04:30	2016-05-06	uuid:8ee4c855-3013-4cad-ac74-9303ca2771ca	6445816	8ee4c855-3013-4cad-ac74-9303ca2771ca	2016-05-06T16:40:44	712		-1			201604290959	81			0	1
1	1		3								1	6	2015-10-14	1	2015-10-14		Negative		1	2015-10-15	Negative		2	2							2016-05-06T15:13:29.357+04:30	2016-05-06T15:14:37.783+04:30	2016-05-06	uuid:43556f5c-2dcf-4963-b7e5-67abf4d5a28b	6445817	43556f5c-2dcf-4963-b7e5-67abf4d5a28b	2016-05-06T16:40:45	713		-1			201604290959	68			0	1
1	1		3								2	6	2015-10-14	1	2015-10-14		Negative		1	2015-10-15	Negative		2	2							2016-05-06T15:14:40.234+04:30	2016-05-06T15:15:36.821+04:30	2016-05-06	uuid:8567ddf3-e010-44d1-b83d-b7bce9076960	6445818	8567ddf3-e010-44d1-b83d-b7bce9076960	2016-05-06T16:40:46	714		-1			201604290959	56			0	1
1	1		3								1	1	2015-10-14	1	2015-10-14		Negative		1	2015-10-15	Negative		2	2							2016-05-06T15:15:39.785+04:30	2016-05-06T15:16:30.427+04:30	2016-05-06	uuid:25132e4a-230f-425f-b406-df97a996b29a	6445819	25132e4a-230f-425f-b406-df97a996b29a	2016-05-06T16:40:46	715		-1			201604290959	51			0	1
1	1		3								1	6	2015-10-14	1	2015-10-14		Negative		1	2015-10-15	Negative		2	2							2016-05-06T15:16:33.340+04:30	2016-05-06T15:17:35.468+04:30	2016-05-06	uuid:27463b41-e911-4f21-9df6-2dcce7c2a9be	6445820	27463b41-e911-4f21-9df6-2dcce7c2a9be	2016-05-06T16:40:47	716		-1			201604290959	62			0	1
1	1		3								1	6	2015-10-14	1	2015-10-14		Negative		1	2015-10-15	Negative		2	2							2016-05-06T15:17:38.216+04:30	2016-05-06T15:18:51.776+04:30	2016-05-06	uuid:d15ecf03-6f6f-4122-8ffc-bc0cd6beb223	6445821	d15ecf03-6f6f-4122-8ffc-bc0cd6beb223	2016-05-06T16:40:48	717		-1			201604290959	73			0	1
1	1		3								2	1	2015-10-14	1	2015-10-14		Negative		1	2015-10-15	Negative		2	2							2016-05-06T15:18:55.323+04:30	2016-05-06T15:20:03.878+04:30	2016-05-06	uuid:1fbe59ca-7f6d-48f3-a7a2-15c07711f0a7	6445822	1fbe59ca-7f6d-48f3-a7a2-15c07711f0a7	2016-05-06T16:40:48	718		-1			201604290959	68			0	1
1	1		3								1	6	2015-10-14	1	2015-10-14		Negative		1	2015-10-15	Negative		2	2							2016-05-06T15:20:08.577+04:30	2016-05-06T15:21:38.930+04:30	2016-05-06	uuid:399f4055-0ea7-4a0a-8c17-11318c76e4b9	6445823	399f4055-0ea7-4a0a-8c17-11318c76e4b9	2016-05-06T16:40:49	719		-1			201604290959	90			0	1
1	1		3								2	6	2015-10-14	1	2015-10-14		Negative		1	2015-10-15	Negative		2	2							2016-05-06T15:21:41.765+04:30	2016-05-06T15:23:06.525+04:30	2016-05-06	uuid:cbeba855-dac3-475a-8d0c-04497f6d1ac7	6445824	cbeba855-dac3-475a-8d0c-04497f6d1ac7	2016-05-06T16:40:50	720		-1			201604290959	85			0	1
1	1		3								2	6	2015-10-14	1	2015-10-14		Negative		1	2015-10-15	Negative		2	2							2016-05-06T15:23:09.524+04:30	2016-05-06T15:24:19.165+04:30	2016-05-06	uuid:111f4d28-b8a6-48eb-bb44-21c87e3fc1a6	6445825	111f4d28-b8a6-48eb-bb44-21c87e3fc1a6	2016-05-06T16:40:50	721		-1			201604290959	70			0	1
1	1		3								2	6	2015-10-14	1	2015-10-14		Negative		1	2015-10-15	Negative		2	2							2016-05-06T15:24:21.982+04:30	2016-05-06T15:25:47.663+04:30	2016-05-06	uuid:024c0b32-5aa0-458c-82f2-ae78ce370f0f	6445826	024c0b32-5aa0-458c-82f2-ae78ce370f0f	2016-05-06T16:40:51	722		-1			201604290959	86			0	1
1	1		3								2	6	2015-10-14	1	2015-10-14		Negative		1	2015-10-15	Negative		2	2							2016-05-06T15:25:50.314+04:30	2016-05-06T15:27:01.477+04:30	2016-05-06	uuid:00ca99e6-474b-42c2-85ff-99167ab16059	6445827	00ca99e6-474b-42c2-85ff-99167ab16059	2016-05-06T16:40:53	723		-1			201604290959	71			0	1
1	1		3								2	6	2015-10-14	1	2015-10-14		Negative		1	2015-10-15	Negative		2	2							2016-05-06T15:27:04.071+04:30	2016-05-06T15:28:15.528+04:30	2016-05-06	uuid:2e79726a-491e-4095-906b-728893f301d8	6445828	2e79726a-491e-4095-906b-728893f301d8	2016-05-06T16:40:54	724		-1			201604290959	71			0	1
1	1		3								2	6	2015-10-14	1	2015-10-14		Negative		1	2015-10-15	Negative		2	2							2016-05-06T15:28:18.204+04:30	2016-05-06T15:29:11.326+04:30	2016-05-06	uuid:76f389c9-5a47-4ae3-9e44-46cc71482484	6445829	76f389c9-5a47-4ae3-9e44-46cc71482484	2016-05-06T16:40:55	725		-1			201604290959	53			0	1
1	1		3								1	6	2015-10-14	1	2015-10-14		Negative		1	2015-10-15	Negative		2	2							2016-05-06T15:29:13.732+04:30	2016-05-06T15:29:59.676+04:30	2016-05-06	uuid:84631051-f0b6-4d8d-93ca-ebce47843b4c	6445830	84631051-f0b6-4d8d-93ca-ebce47843b4c	2016-05-06T16:40:55	726		-1			201604290959	46			0	1
1	1		3								2	6	2015-10-14	1	2015-10-14		Negative		1	2015-10-15	Negative		2	2							2016-05-06T15:30:03.082+04:30	2016-05-06T15:32:10.788+04:30	2016-05-06	uuid:42b1e11d-c3c6-4c4d-90f6-4bc25c7d2405	6445831	42b1e11d-c3c6-4c4d-90f6-4bc25c7d2405	2016-05-06T16:40:56	727		-1			201604290959	127			0	1
2		3							1		2	1	2015-10-06	1	2015-10-06		Positive	2	1	2015-10-07	Positive	2	1		S-09-G001-128-15	2015-10-06	2015-10-07				2016-05-07T11:19:42.990+05	2016-05-07T11:21:53.482+05	2016-05-07	uuid:0ccf076b-3a93-4415-9c07-adb4420d4d9f	6449759	0ccf076b-3a93-4415-9c07-adb4420d4d9f	2016-05-07T12:06:40	728		-1			201604290959	131			0	1
2		3							1		1	1	2015-10-17	1	2015-10-17		Negative		1	2015-10-18	Negative		2	2							2016-05-07T11:21:55.951+05	2016-05-07T11:23:54.462+05	2016-05-07	uuid:9992708c-d393-44eb-94c0-25f375b04e39	6449760	9992708c-d393-44eb-94c0-25f375b04e39	2016-05-07T12:06:42	729		-1			201604290959	119			0	1
2		3							1		1	1	2015-10-26	1	2015-10-26		Negative		1	2015-10-27	Negative		2	1				S-09-G001-133-15	2015-10-26	2015-10-27	2016-05-07T11:23:56.735+05	2016-05-07T11:25:52.325+05	2016-05-07	uuid:c2642524-e3e5-4854-98ea-b3501b48ee13	6449761	c2642524-e3e5-4854-98ea-b3501b48ee13	2016-05-07T12:06:45	730		-1			201604290959	116			0	1
2		3							1		1	1	2015-10-31	1	2015-10-31		Negative		1	2015-11-01	Negative		2	2							2016-05-07T11:25:57.187+05	2016-05-07T11:27:15.341+05	2016-05-07	uuid:f6989f42-8497-4973-b9b0-027aabec9517	6449762	f6989f42-8497-4973-b9b0-027aabec9517	2016-05-07T12:06:47	731		-1			201604290959	78			0	1
2		3							1		2	1	2015-10-31	1	2015-10-31		Negative		1	2015-11-01	Negative		2	2							2016-05-07T11:27:17.520+05	2016-05-07T11:29:37.884+05	2016-05-07	uuid:87aea367-e8bc-47f2-9c32-8be5a71cd109	6449763	87aea367-e8bc-47f2-9c32-8be5a71cd109	2016-05-07T12:06:49	732		-1			201604290959	140			0	1
2		3							1		2	1	2015-11-02	1	2015-11-02		Negative		1	2015-11-03	Negative		2	2							2016-05-07T11:29:40.171+05	2016-05-07T11:30:44.166+05	2016-05-07	uuid:40ea394f-ab90-4efa-92cb-805174e2aa3c	6449764	40ea394f-ab90-4efa-92cb-805174e2aa3c	2016-05-07T12:06:52	733		-1			201604290959	64			0	1
2		3							1		2	1	2015-11-03	1	2015-11-03		Negative		1	2015-11-04	Negative		2	2							2016-05-07T11:30:46.303+05	2016-05-07T11:32:37.220+05	2016-05-07	uuid:c17e9fe4-0e49-4a8c-bd71-19338cb23e6c	6449767	c17e9fe4-0e49-4a8c-bd71-19338cb23e6c	2016-05-07T12:06:54	734		-1			201604290959	111			0	1
2		3							1		2	1	2015-11-03	1	2015-11-04		Negative		1	2015-11-05	Negative		2	2							2016-05-07T11:32:39.409+05	2016-05-07T11:33:33.707+05	2016-05-07	uuid:9c2df098-b2bc-465a-8805-e14cabc8c49e	6449768	9c2df098-b2bc-465a-8805-e14cabc8c49e	2016-05-07T12:07:00	735		-1			201604290959	54			1	1
2		3							1		2	1	2015-11-04	1	2015-11-04		Negative		1	2015-11-05	Negative		2	1				S-09-G001-157-15	2015-11-23	2015-11-24	2016-05-07T11:33:36.311+05	2016-05-07T11:35:13.346+05	2016-05-07	uuid:d5eb2e5a-6417-46c9-8068-12cf5a07a891	6449769	d5eb2e5a-6417-46c9-8068-12cf5a07a891	2016-05-07T12:07:05	736		-1			201604290959	97			0	1
2		3							1		1	1	2015-10-26	2																	2016-05-07T11:35:38.050+05	2016-05-07T11:37:15.086+05	2016-05-07	uuid:d0fe1415-972e-4999-bc7c-1af5b08579c5	6449776	d0fe1415-972e-4999-bc7c-1af5b08579c5	2016-05-07T12:07:14	737		-1			201604290959	97			NS	0
2		3							1		1	1	2015-11-02	1	2015-11-02		Negative		1	2015-11-03	Negative										2016-05-07T11:37:17.406+05	2016-05-07T11:39:38.552+05	2016-05-07	uuid:ac692c51-3bd4-460e-9276-08e88da9dd3e	6449778	ac692c51-3bd4-460e-9276-08e88da9dd3e	2016-05-07T12:07:16	738		-1			201604290959	141			0	1
2		3							1		2	1	2015-12-02	1	2015-12-02		Negative		1	2015-12-03	Negative		2	2							2016-05-07T11:39:41.270+05	2016-05-07T11:43:02.256+05	2016-05-07	uuid:3a5783fa-bdd0-4f20-afc1-38960bf9a0b2	6449779	3a5783fa-bdd0-4f20-afc1-38960bf9a0b2	2016-05-07T12:07:19	739		-1			201604290959	201			0	1
2		3							1		1	1	2015-11-30	1	2015-11-30		Negative		1	2015-12-02	Negative		2	2							2016-05-07T11:43:20.684+05	2016-05-07T11:45:26.597+05	2016-05-07	uuid:ef52f727-9b1a-4fc5-bef6-83a3ca98cb35	6449780	ef52f727-9b1a-4fc5-bef6-83a3ca98cb35	2016-05-07T12:07:23	740		-1			201604290959	126			0	2
2		3							1		1	1	2015-11-08	1	2015-11-08		Negative		1	2015-11-08	Negative		2	2							2016-05-07T11:45:39.383+05	2016-05-07T11:47:23.515+05	2016-05-07	uuid:13d364b1-dd6c-4aa6-95a2-577218380f8f	6449782	13d364b1-dd6c-4aa6-95a2-577218380f8f	2016-05-07T12:07:27	741		-1			201604290959	104			0	0
2		3							1		1	1	2015-11-14	1	2015-11-14		Negative		1	2015-11-15	Negative		2	2							2016-05-07T11:47:25.751+05	2016-05-07T11:49:01.406+05	2016-05-07	uuid:6a284469-90ce-4ab7-b94c-f036b59788c6	6449783	6a284469-90ce-4ab7-b94c-f036b59788c6	2016-05-07T12:07:30	742		-1			201604290959	96			0	1
2		3							1		1	1	2015-11-16	1	2015-11-16		Negative		1	2015-11-17	Negative		2	2							2016-05-07T11:49:03.842+05	2016-05-07T11:49:51.748+05	2016-05-07	uuid:09d0cb09-a011-494a-a7e3-d0aebfd708c0	6449786	09d0cb09-a011-494a-a7e3-d0aebfd708c0	2016-05-07T12:07:34	743		-1			201604290959	48			0	1
2		3							1		1	1	2015-11-18	1	2015-11-18		Positive	2	1	2015-11-19	Positive	2	1		S-09-G001-151-15	2015-11-18	2015-11-19				2016-05-07T11:49:57.793+05	2016-05-07T11:52:29.598+05	2016-05-07	uuid:a53ac5e5-ce95-4826-acc5-e4802266def1	6449787	a53ac5e5-ce95-4826-acc5-e4802266def1	2016-05-07T12:07:38	744		-1			201604290959	152			0	1
2		3							1		2	1	2015-11-19	1	2015-11-19		Negative		1	2015-11-20	Negative		2	2							2016-05-07T11:52:31.813+05	2016-05-07T11:53:46.141+05	2016-05-07	uuid:c495d1c2-53a5-43db-b54f-982cdc567f70	6449789	c495d1c2-53a5-43db-b54f-982cdc567f70	2016-05-07T12:07:41	745		-1			201604290959	75			0	1
2		3							1		1	1	2015-11-19	1	2015-11-19		Positive	4	1	2015-11-20	Positive	4	1		S-09-G009-152-15	2015-11-19	2015-11-20				2016-05-07T11:53:48.477+05	2016-05-07T11:55:20.857+05	2016-05-07	uuid:52b92c0d-9049-43ab-af6f-9c446ee97245	6449790	52b92c0d-9049-43ab-af6f-9c446ee97245	2016-05-07T12:07:50	746		-1			201604290959	92			0	1
2		3							1		1	1	2015-11-20	1	2015-11-20		Negative		1	2015-11-21	Negative		2	2							2016-05-07T11:55:23.086+05	2016-05-07T11:57:02.861+05	2016-05-07	uuid:946472a8-ce46-478b-a051-cbb9c0d32e7d	6449792	946472a8-ce46-478b-a051-cbb9c0d32e7d	2016-05-07T12:07:53	747		-1			201604290959	99			0	1
2		3							1		2	1	2015-11-21	1	2015-11-21		Negative		1	2015-11-22	Negative		2	2							2016-05-07T11:57:05.461+05	2016-05-07T11:58:21.775+05	2016-05-07	uuid:cab30a02-4226-41b9-af2d-0914877cb0cb	6449793	cab30a02-4226-41b9-af2d-0914877cb0cb	2016-05-07T12:07:57	748		-1			201604290959	76			0	1
2		3							1		2	1	2015-11-21	1	2015-11-22		Negative		1	2015-11-22	Negative		2	2							2016-05-07T11:58:23.933+05	2016-05-07T11:59:47.346+05	2016-05-07	uuid:a451c50d-9e04-4621-a7be-8e28d03395cf	6449794	a451c50d-9e04-4621-a7be-8e28d03395cf	2016-05-07T12:08:03	749		-1			201604290959	84			1	0
2		3							1		1	1	2015-11-23	1	2015-11-23		Negative		1	2015-11-24	Negative		2	2							2016-05-07T11:59:49.687+05	2016-05-07T12:00:51.186+05	2016-05-07	uuid:9d9f5172-f05b-420e-861b-b2f33e21eb63	6449795	9d9f5172-f05b-420e-861b-b2f33e21eb63	2016-05-07T12:08:06	750		-1			201604290959	62			0	1
2		3							1		2	1	2015-11-24	1	2015-11-24		Negative		1	2015-11-25	Negative		2	2							2016-05-07T12:00:53.272+05	2016-05-07T12:01:38.718+05	2016-05-07	uuid:dc07da66-c941-48e7-a81e-6b391922282c	6449796	dc07da66-c941-48e7-a81e-6b391922282c	2016-05-07T12:08:09	751		-1			201604290959	45			0	1
2		3							1		2	1	2015-11-24	1	2015-11-24		Negative		1	2015-11-26	Negative		2	2							2016-05-07T12:01:40.933+05	2016-05-07T12:02:25.908+05	2016-05-07	uuid:22df9c97-61ee-485f-95d1-d59af24fb6bb	6449798	22df9c97-61ee-485f-95d1-d59af24fb6bb	2016-05-07T12:08:12	752		-1			201604290959	45			0	2
2		3							1		1	1	2015-11-25	1	2015-11-25		Positive	4	1	2015-11-26	Positive	4	1		S-09-G001-161-15	2015-11-25	2015-11-26				2016-05-07T12:02:28.208+05	2016-05-07T12:04:16.413+05	2016-05-07	uuid:b4fb0026-ca32-4099-8b05-c1bb074f30f5	6449799	b4fb0026-ca32-4099-8b05-c1bb074f30f5	2016-05-07T12:08:15	753		-1			201604290959	108			0	1
2		3							1		2	1	2015-11-27	1	2015-11-27		Negative		1	2015-11-28	Negative		2	2							2016-05-07T12:04:19.197+05	2016-05-07T12:05:50.343+05	2016-05-07	uuid:59315036-5c01-4b70-9a7d-692cb65ccec0	6449801	59315036-5c01-4b70-9a7d-692cb65ccec0	2016-05-07T12:08:19	754		-1			201604290959	91			0	1
2		3							1		1	1	2015-11-28	1	2015-11-28		Negative		1	2015-11-29	Negative		2	2							2016-05-07T12:05:53.020+05	2016-05-07T12:06:48.481+05	2016-05-07	uuid:cc62f691-97aa-4e1f-8aaa-f8e2f8b3b923	6449802	cc62f691-97aa-4e1f-8aaa-f8e2f8b3b923	2016-05-07T12:08:23	755		-1			201604290959	55			0	1
2		3							1		2	1	2015-11-28	1	2015-11-30		Negative		1	2015-12-02	Negative		2	2							2016-05-07T12:06:50.840+05	2016-05-07T12:07:42.243+05	2016-05-07	uuid:5f512986-3175-4bfb-8948-996e8f5053a5	6449803	5f512986-3175-4bfb-8948-996e8f5053a5	2016-05-07T12:08:28	756		-1			201604290959	52			2	2
2		3							1		1	1	2015-11-30	1	2015-11-30		Negative		1	2015-11-30	Negative		2	2							2016-05-07T12:07:44.498+05	2016-05-07T12:08:57.424+05	2016-05-07	uuid:1c144fd4-b934-442b-a8a9-813db1a6e2d4	6449805	1c144fd4-b934-442b-a8a9-813db1a6e2d4	2016-05-07T12:08:31	757		-1			201604290959	73			0	0
2		3							1		1	1	2015-11-30	1	2015-11-30		Negative		1	2015-12-01	Negative		2	2							2016-05-07T12:08:59.662+05	2016-05-07T12:11:08.624+05	2016-05-07	uuid:79e9d723-fe92-4af1-a876-677ff73f1e23	6449816	79e9d723-fe92-4af1-a876-677ff73f1e23	2016-05-07T12:08:37	758		-1			201604290959	129			0	1
2		3							1		2	1	2015-11-30	1	2015-11-30		Negative		1	2015-12-01	Negative		2	2							2016-05-07T12:11:10.945+05	2016-05-07T12:12:08.383+05	2016-05-07	uuid:f93aac06-74c0-4f9e-b6c6-abb5044a4316	6449825	f93aac06-74c0-4f9e-b6c6-abb5044a4316	2016-05-07T12:08:41	759		-1			201604290959	58			0	1
2		3							1		1	1	2015-11-30	1	2015-11-30		Negative		1	2015-12-01	Negative		2	2							2016-05-07T12:12:10.694+05	2016-05-07T12:13:00.052+05	2016-05-07	uuid:8218a432-62e5-49b4-acb4-c6f0e1c5839e	6449836	8218a432-62e5-49b4-acb4-c6f0e1c5839e	2016-05-07T12:08:45	760		-1			201604290959	50			0	1
2		3							1		2	1	2015-11-30	1	2015-11-30		Negative		1	2015-12-01	Negative		2	2							2016-05-07T12:13:02.258+05	2016-05-07T12:14:01.803+05	2016-05-07	uuid:b2d11dcc-4205-4bf8-9f33-e64ebb7837d4	6449843	b2d11dcc-4205-4bf8-9f33-e64ebb7837d4	2016-05-07T12:08:48	761		-1			201604290959	59			0	1
2		3							1		2	1	2015-11-30	1	2015-11-30		Negative		1	2015-12-01	Negative		2	2							2016-05-07T12:14:03.937+05	2016-05-07T12:15:03.609+05	2016-05-07	uuid:cdbfb10b-3a8f-43b3-911d-2966d3f76eca	6449850	cdbfb10b-3a8f-43b3-911d-2966d3f76eca	2016-05-07T12:08:51	762		-1			201604290959	60			0	1
2		3							1		2	1	2015-11-30	1	2015-11-30		Negative		1	2015-12-01	Negative		2	2							2016-05-07T12:15:05.743+05	2016-05-07T12:16:49.185+05	2016-05-07	uuid:0175fa26-9b20-4cfd-a72b-75ce8d36c12c	6449856	0175fa26-9b20-4cfd-a72b-75ce8d36c12c	2016-05-07T12:08:54	763		-1			201604290959	104			0	1
2		3							1		1	1	2015-11-30	1	2015-11-30		Negative		1	2015-12-01	Negative		2	2							2016-05-07T12:16:51.613+05	2016-05-07T12:17:44.920+05	2016-05-07	uuid:5e2c67fd-b888-4923-8c44-c377c20154e9	6449863	5e2c67fd-b888-4923-8c44-c377c20154e9	2016-05-07T12:08:56	764		-1			201604290959	53			0	1
2		3							1		1	1	2015-11-30	1	2015-11-30		Negative		1	2015-12-01	Negative		2	2							2016-05-07T12:17:55.247+05	2016-05-07T12:18:33.728+05	2016-05-07	uuid:aec30da0-71fc-4edd-9c00-1fba35ec3258	6449877	aec30da0-71fc-4edd-9c00-1fba35ec3258	2016-05-07T12:09:02	765		-1			201604290959	38			0	1
2		3							1		1	1	2015-12-02	1	2015-12-02		Positive	2	1	2015-12-03	Positive	2	1		S-09-G009-177-15	2015-12-02	2015-12-03				2016-05-07T12:18:36.048+05	2016-05-07T12:19:51.606+05	2016-05-07	uuid:0bc8a39f-9848-4d09-961d-eac790bd43e6	6449892	0bc8a39f-9848-4d09-961d-eac790bd43e6	2016-05-07T12:09:08	766		-1			201604290959	75			0	1
2		3							1		2	1	2015-12-02	1	2015-12-02		Negative		1	2015-12-03	Negative		2	2							2016-05-07T12:19:53.774+05	2016-05-07T12:20:54.767+05	2016-05-07	uuid:91ea27ed-dc5f-471d-b432-0f75fc8eb4fe	6449901	91ea27ed-dc5f-471d-b432-0f75fc8eb4fe	2016-05-07T12:09:11	767		-1			201604290959	61			0	1
2		3							1		1	1	2015-12-03	1	2015-12-03		Negative		1	2015-12-04	Negative		2	2							2016-05-07T12:20:56.822+05	2016-05-07T12:22:02.787+05	2016-05-07	uuid:1df8ee23-50f5-4893-8a4f-f507a0c6a906	6449904	1df8ee23-50f5-4893-8a4f-f507a0c6a906	2016-05-07T12:09:19	768		-1			201604290959	66			0	1
2		3							1		2	1	2015-12-03	1	2015-12-03		Negative		1	2015-12-04	Negative		2	2							2016-05-07T12:22:05.205+05	2016-05-07T12:22:59.155+05	2016-05-07	uuid:a428870a-d52b-4d0a-8bcb-9a8fe6b64d37	6449907	a428870a-d52b-4d0a-8bcb-9a8fe6b64d37	2016-05-07T12:09:29	769		-1			201604290959	54			0	1
2		3							1		1	1	2015-12-03	1	2015-12-03		Positive	2	1	2015-12-04	Positive	2	1		S-09-G001-178-15	2015-12-03	2015-12-04				2016-05-07T12:23:01.123+05	2016-05-07T12:24:33.153+05	2016-05-07	uuid:d15f1dda-d9ad-411b-971e-c34fcf52538b	6449908	d15f1dda-d9ad-411b-971e-c34fcf52538b	2016-05-07T12:09:32	770		-1			201604290959	92			0	1
2		3							1		1	1	2015-12-04	1	2015-12-04		Negative		1	2015-12-05	Negative		2	2							2016-05-07T12:24:35.305+05	2016-05-07T12:25:24.735+05	2016-05-07	uuid:efd7f64a-4c8f-4bcf-9bdb-b710df590a65	6449910	efd7f64a-4c8f-4bcf-9bdb-b710df590a65	2016-05-07T12:09:35	771		-1			201604290959	49			0	1
2		3							1		2	1	2015-12-06	1	2015-12-06		Positive	2	1	2015-12-07	Positive	3	1		S-09-G001-180-15	2015-12-06	2015-12-07				2016-05-07T12:25:26.982+05	2016-05-07T12:27:09.374+05	2016-05-07	uuid:245570cd-721b-4450-b0c0-68e74af79a13	6449911	245570cd-721b-4450-b0c0-68e74af79a13	2016-05-07T12:09:38	772		-1			201604290959	103			0	1
2		3							1		1	1	2015-12-07	1	2015-12-07		Positive	2	1	2015-12-08	Positive	2	1		S-09-G001-181-15	2015-12-07	2015-12-08				2016-05-07T12:27:13.341+05	2016-05-07T12:28:47.535+05	2016-05-07	uuid:75b03ebe-e4e4-4bd0-8c53-99212acd1965	6449913	75b03ebe-e4e4-4bd0-8c53-99212acd1965	2016-05-07T12:09:44	773		-1			201604290959	94			0	1
2		3							1		2	1	2015-12-15	1	2015-12-15		Positive	4	1	2015-12-16	Negative		1		S-09-G001-191-15	2015-12-15	2015-12-16				2016-05-07T12:28:49.699+05	2016-05-07T12:33:23.299+05	2016-05-07	uuid:f7a0f876-3365-40c2-8d5d-005d90bcfc3a	6449916	f7a0f876-3365-40c2-8d5d-005d90bcfc3a	2016-05-07T12:09:47	774		-1			201604290959	274			0	1
2		3							1		1	1	2015-12-18	1	2015-12-18		Negative		1	2015-12-19	Negative		2	2							2016-05-07T12:37:37.457+05	2016-05-07T12:38:32.658+05	2016-05-07	uuid:ca3be4a6-4890-4161-bf33-b63fe2fed6e3	6449917	ca3be4a6-4890-4161-bf33-b63fe2fed6e3	2016-05-07T12:09:55	775		-1			201604290959	55			0	1
2		3							1		1	1	2015-12-19	1	2015-12-19		Negative		1	2015-12-20	Negative		2	1				S-09-G001-200-15	2015-12-26	2015-12-30	2016-05-07T12:38:35.039+05	2016-05-07T12:40:34.410+05	2016-05-07	uuid:1d6246ea-12d6-45bb-84c6-eed9d2016614	6449921	1d6246ea-12d6-45bb-84c6-eed9d2016614	2016-05-07T12:10:14	776		-1			201604290959	119			0	1
2		3							1		2	1	2015-12-21	1	2015-12-21		Negative		1	2015-12-22	Negative		2	1				S-09-G001-193-15	2015-12-21	2015-12-22	2016-05-07T12:41:42.649+05	2016-05-07T12:43:10.414+05	2016-05-07	uuid:2e11eb48-1755-419b-b36c-fc9dd4ed92d7	6449922	2e11eb48-1755-419b-b36c-fc9dd4ed92d7	2016-05-07T12:10:20	777		-1			201604290959	88			0	1
2		3							1		2	1	2015-12-22	1	2015-12-22		Negative		1	2015-12-23	Negative		2	1				S-09-G001-194-15	2015-12-22	2015-12-23	2016-05-07T12:43:12.682+05	2016-05-07T12:45:22.218+05	2016-05-07	uuid:c0490eb3-c665-42e5-84cb-b40ab6bb001b	6449926	c0490eb3-c665-42e5-84cb-b40ab6bb001b	2016-05-07T12:10:32	778		-1			201604290959	130			0	1
2		3							1		1	1	2015-12-23	1	2015-12-23		Negative		1	2015-12-24	Negative		2	2							2016-05-07T12:45:24.524+05	2016-05-07T12:47:04.609+05	2016-05-07	uuid:7f19e1a6-7fb9-4d16-8128-a56a2bf9464a	6449928	7f19e1a6-7fb9-4d16-8128-a56a2bf9464a	2016-05-07T12:10:36	779		-1			201604290959	100			0	1
2		3							1		1	1	2015-12-30	1	2015-12-30		Negative		1	2015-12-30	Negative		2	2							2016-05-07T13:13:27.821+05	2016-05-07T13:14:36.166+05	2016-05-07	uuid:a5916c5c-5f6f-443d-a459-85c3e14f4100	6449930	a5916c5c-5f6f-443d-a459-85c3e14f4100	2016-05-07T12:10:43	780		-1			201604290959	69			0	0
2		3							1		1	1	2015-12-26	2																	2016-05-07T13:14:38.416+05	2016-05-07T13:16:06.258+05	2016-05-07	uuid:1de545b9-1fd9-465a-9d09-b0daf65d8c93	6449931	1de545b9-1fd9-465a-9d09-b0daf65d8c93	2016-05-07T12:10:48	781		-1			201604290959	88			NS	0
2		3							1		1	1	2015-12-23	2																	2016-05-07T13:16:08.579+05	2016-05-07T13:17:17.879+05	2016-05-07	uuid:b3ef868a-6f09-4bc5-8cf9-2f4705606671	6449933	b3ef868a-6f09-4bc5-8cf9-2f4705606671	2016-05-07T12:10:51	782		-1			201604290959	69			NS	0
2		3							1		2	1	2015-12-17	2																	2016-05-07T13:17:20.723+05	2016-05-07T13:18:08.292+05	2016-05-07	uuid:b4384e44-3326-4d20-84f4-3e9787a2ebb6	6449934	b4384e44-3326-4d20-84f4-3e9787a2ebb6	2016-05-07T12:10:55	783		-1			201604290959	48			NS	0
2		3							1		2	1	2015-12-21	2																	2016-05-07T13:18:10.884+05	2016-05-07T13:19:16.424+05	2016-05-07	uuid:b0afed6d-2754-440f-bf04-52c421877e5b	6449936	b0afed6d-2754-440f-bf04-52c421877e5b	2016-05-07T12:11:00	784		-1			201604290959	66			NS	0
2		3							3		1	1	2015-11-03	2																	2016-05-07T15:05:40.697+05	2016-05-07T15:06:22.432+05	2016-05-07	uuid:51bba6c6-fd45-416d-9546-12108462ce20	6449939	51bba6c6-fd45-416d-9546-12108462ce20	2016-05-07T12:11:09	785		-1			201604290959	42			NS	0
2		3							3		2	1	2015-11-07	2																	2016-05-07T15:06:24.710+05	2016-05-07T15:06:55.438+05	2016-05-07	uuid:41458e1b-79e7-42b1-8f55-176931c4d7c3	6449941	41458e1b-79e7-42b1-8f55-176931c4d7c3	2016-05-07T12:11:13	786		-1			201604290959	31			NS	0
2		3							3		2	1	2015-11-13	2																	2016-05-07T15:06:57.710+05	2016-05-07T15:07:30.479+05	2016-05-07	uuid:abc86fba-7635-4a60-a1b6-be7cff9c97ec	6449942	abc86fba-7635-4a60-a1b6-be7cff9c97ec	2016-05-07T12:11:18	787		-1			201604290959	33			NS	0
2		3							3		1	1	2015-11-13	2																	2016-05-07T15:09:38.916+05	2016-05-07T15:10:23.660+05	2016-05-07	uuid:6f09d9a9-930d-42e1-a722-e1672a00fc4b	6449943	6f09d9a9-930d-42e1-a722-e1672a00fc4b	2016-05-07T12:11:25	788		-1			201604290959	45			NS	0
2		3							3		1	1	2015-11-17	2																	2016-05-07T15:10:26.892+05	2016-05-07T15:11:19.945+05	2016-05-07	uuid:7b88e61f-b5bc-4a03-bba6-394ab02c1f36	6449944	7b88e61f-b5bc-4a03-bba6-394ab02c1f36	2016-05-07T12:11:27	789		-1			201604290959	53			NS	0
2		3							3		2	1	2015-11-18	2																	2016-05-07T15:11:22.483+05	2016-05-07T15:11:47.915+05	2016-05-07	uuid:3b0c364a-9dd1-434c-9b5e-489bd84d650d	6449947	3b0c364a-9dd1-434c-9b5e-489bd84d650d	2016-05-07T12:11:31	790		-1			201604290959	25			NS	0
2		3							3		2	1	2015-11-26	2																	2016-05-07T15:11:55.686+05	2016-05-07T15:13:10.651+05	2016-05-07	uuid:922a773f-cae3-43ef-b927-1a586eff6d07	6449953	922a773f-cae3-43ef-b927-1a586eff6d07	2016-05-07T12:11:35	791		-1			201604290959	75			NS	0
2		3							3		1	1	2015-12-09	2																	2016-05-07T15:13:15.645+05	2016-05-07T15:14:32.676+05	2016-05-07	uuid:9480fcbd-74ef-4ea2-92c0-3f4c53334491	6449958	9480fcbd-74ef-4ea2-92c0-3f4c53334491	2016-05-07T12:11:39	792		-1			201604290959	77			NS	0
2		3							3		1	1	2015-12-10	2																	2016-05-07T15:38:05.951+05	2016-05-07T15:40:02.071+05	2016-05-07	uuid:37566e05-e4d3-43a1-89e6-e40d77e90e67	6449969	37566e05-e4d3-43a1-89e6-e40d77e90e67	2016-05-07T12:11:46	793		-1			201604290959	117			NS	0
2		3							3		1	1	2015-12-23	2																	2016-05-07T15:40:04.448+05	2016-05-07T15:43:26.860+05	2016-05-07	uuid:c707aaea-eb0c-4c96-af7f-cbef9b14417d	6449977	c707aaea-eb0c-4c96-af7f-cbef9b14417d	2016-05-07T12:11:50	794		-1			201604290959	202			NS	0
2		3							3		2	1	2015-12-24	2																	2016-05-07T15:43:29.215+05	2016-05-07T15:46:41.162+05	2016-05-07	uuid:7829ab72-c1c7-4349-922a-7361535762dd	6449982	7829ab72-c1c7-4349-922a-7361535762dd	2016-05-07T12:11:54	795		-1			201604290959	192			NS	0
2		3							3		1	1	2015-12-24	2																	2016-05-07T15:47:56.790+05	2016-05-07T15:48:52.585+05	2016-05-07	uuid:2ca213c3-ec4a-4261-8fca-9dec7b845db4	6449987	2ca213c3-ec4a-4261-8fca-9dec7b845db4	2016-05-07T12:11:58	796		-1			201604290959	56			NS	0
2		3							1		2	1	2015-10-06	1	2015-10-06		Positive	2	1	2015-10-07	Positive	2	1		S-09-G001-173-15	2015-11-30	2015-12-01				2016-05-07T11:13:36.807+05	2016-05-07T11:19:40.463+05	2016-05-07	uuid:b1b628b6-fd3e-4931-bcee-d8889f75fbe3	6450034	b1b628b6-fd3e-4931-bcee-d8889f75fbe3	2016-05-07T12:14:12	797		-1			201604290959	364			0	1
2		3							1		1	1	2015-10-06	1	2015-10-06		Negative		1	2015-10-07	Negative		1		S-09-G001-134-15	2015-10-27	2015-10-28				2016-05-07T11:14:15.490+05	2016-05-07T11:19:46.252+05	2016-05-07	uuid:c5e9a1b8-a867-4e8f-9805-f68aa4442791	6450276	c5e9a1b8-a867-4e8f-9805-f68aa4442791	2016-05-07T12:43:53	798		-1			201604290959	331			0	1
2		3							1		1	1	2015-10-18	1	2015-10-18		Negative		1	2015-10-19	Negative		2	1				S-09-G001-130-15	2015-10-13	2015-10-14	2016-05-07T11:19:55.087+05	2016-05-07T11:24:16.203+05	2016-05-07	uuid:2f5e29c3-e156-47b6-993e-9a3cd832c55d	6450277	2f5e29c3-e156-47b6-993e-9a3cd832c55d	2016-05-07T12:43:55	799		-1			201604290959	261			0	1
2		3							1		1	1	2015-10-26	1	2015-10-26		Positive	2	1	2015-10-27	Positive	2	1		S-09-G001-135-15	2015-10-27	2015-10-28				2016-05-07T11:24:21.852+05	2016-05-07T11:26:47.846+05	2016-05-07	uuid:8d36e510-95cd-4c8a-beed-649ff08e91a2	6450278	8d36e510-95cd-4c8a-beed-649ff08e91a2	2016-05-07T12:43:57	800		-1			201604290959	146			0	1
2		3							1		1	1	2015-10-31	1	2015-10-31		Negative		1	2015-11-01	Negative		2	2							2016-05-07T11:26:51.195+05	2016-05-07T11:30:04.199+05	2016-05-07	uuid:a763e227-f024-488d-ba5e-326a780fe514	6450279	a763e227-f024-488d-ba5e-326a780fe514	2016-05-07T12:43:58	801		-1			201604290959	193			0	1
2		3							1		2	1	2015-10-02	1	2015-10-02		Negative		1	2015-10-03	Negative		2	2							2016-05-07T11:30:09.817+05	2016-05-07T11:33:00.337+05	2016-05-07	uuid:88be8713-de71-4be5-b098-f9cebb153bbd	6450280	88be8713-de71-4be5-b098-f9cebb153bbd	2016-05-07T12:44:00	802		-1			201604290959	171			0	1
2		3							1		2	1	2015-11-04	1	2015-11-04		Negative		1	2015-11-05	Negative		2	2							2016-05-07T11:33:03.607+05	2016-05-07T11:34:44.595+05	2016-05-07	uuid:2ef87333-357c-46a1-bc4d-8ba69da337c6	6450281	2ef87333-357c-46a1-bc4d-8ba69da337c6	2016-05-07T12:44:02	803		-1			201604290959	101			0	1
2		3							1		1	1	2015-11-12	1	2015-11-12		Negative		1	2015-11-13	Negative		2	1				S-09-G001-146-15	2015-11-13	2015-11-14	2016-05-07T11:34:47.327+05	2016-05-07T11:38:19.176+05	2016-05-07	uuid:6c77a994-3ab0-4a75-b07c-f65ae2235e5f	6450282	6c77a994-3ab0-4a75-b07c-f65ae2235e5f	2016-05-07T12:44:03	804		-1			201604290959	212			0	1
2		3							1		1	1	2015-11-12	2																	2016-05-07T11:38:23.276+05	2016-05-07T11:40:15.920+05	2016-05-07	uuid:13a4340f-6ac8-4bb0-a1c3-6c06716830b7	6450283	13a4340f-6ac8-4bb0-a1c3-6c06716830b7	2016-05-07T12:44:05	805		-1			201604290959	112			NS	0
2		3							1		1	1	2015-11-30	1	2015-11-30		Negative		1	2015-11-30	Negative		2	2							2016-05-07T11:40:19.121+05	2016-05-07T11:44:58.245+05	2016-05-07	uuid:4b1de916-fc9a-4e61-a04d-f2f0714e1c53	6450284	4b1de916-fc9a-4e61-a04d-f2f0714e1c53	2016-05-07T12:44:06	806		-1			201604290959	279			0	0
2		3							1		1	1	2015-10-14	1	2015-10-14		Positive	2	1	2015-11-15	Positive	2	1		S-09-G001-147-15	2015-11-14	2015-11-15				2016-05-07T11:45:01.529+05	2016-05-07T11:47:38.852+05	2016-05-07	uuid:1a7db60d-778f-4aad-9906-ec736842ff86	6450285	1a7db60d-778f-4aad-9906-ec736842ff86	2016-05-07T12:44:08	807		-1			201604290959	157			0	32
2		3							1		1	1	2015-11-15	1	2015-11-15		Positive	2	1	2015-11-16	Positive	2	1		S-09-G001-148-15	2015-11-15	2015-11-16				2016-05-07T11:47:42.240+05	2016-05-07T11:49:56.312+05	2016-05-07	uuid:0a2b0068-cbc3-41ff-a311-030a69a17a2a	6450286	0a2b0068-cbc3-41ff-a311-030a69a17a2a	2016-05-07T12:44:09	808		-1			201604290959	134			0	1
2		3							1		2	1	2015-11-19	1	2015-11-19		Negative		1	2015-11-20	Negative		2	2							2016-05-07T11:49:59.523+05	2016-05-07T11:53:36.467+05	2016-05-07	uuid:f45b0d70-3d92-4866-ade0-375b617b20e6	6450287	f45b0d70-3d92-4866-ade0-375b617b20e6	2016-05-07T12:44:11	809		-1			201604290959	217			0	1
2		3							1		2	1	2015-11-20	1	2015-11-20		Negative		1	2015-11-21	Negative		2	2							2016-05-07T11:53:39.613+05	2016-05-07T11:55:07.924+05	2016-05-07	uuid:e693254d-e0dc-437f-a03a-918acc30c9bc	6450288	e693254d-e0dc-437f-a03a-918acc30c9bc	2016-05-07T12:44:13	810		-1			201604290959	88			0	1
2		3							1		2	1	2015-11-20	1	2015-11-20		Positive	2	1	2015-11-21	Positive	2	1		S-09-G001-154-15	2015-11-20	2015-11-21				2016-05-07T11:55:12.316+05	2016-05-07T11:57:54.620+05	2016-05-07	uuid:89df318c-9410-424f-b1a7-63d327bcc84f	6450289	89df318c-9410-424f-b1a7-63d327bcc84f	2016-05-07T12:44:14	811		-1			201604290959	162			0	1
2		3							1		1	1	2015-11-21	1	2015-11-21		Negative		1	2015-11-22	Negative		2	2							2016-05-07T11:57:57.513+05	2016-05-07T11:59:33.152+05	2016-05-07	uuid:dc620f9e-2561-4d65-b34a-19f18a86779c	6450290	dc620f9e-2561-4d65-b34a-19f18a86779c	2016-05-07T12:44:15	812		-1			201604290959	96			0	1
2		3							1		2	1	2015-11-23	1	2015-11-23		Negative		1	2015-11-24	Negative		2	2							2016-05-07T11:59:36.364+05	2016-05-07T12:00:44.874+05	2016-05-07	uuid:3502a251-a7c5-4141-be67-6ef7f37fe732	6450291	3502a251-a7c5-4141-be67-6ef7f37fe732	2016-05-07T12:44:17	813		-1			201604290959	68			0	1
2		3							1		1	1	2015-11-23	1	2015-11-23		Negative		1	2015-11-24	Negative		2	2							2016-05-07T12:00:49.124+05	2016-05-07T12:02:18.163+05	2016-05-07	uuid:9b27a74c-9301-47bf-91ed-9a90e5bf0f0e	6450292	9b27a74c-9301-47bf-91ed-9a90e5bf0f0e	2016-05-07T12:44:19	814		-1			201604290959	89			0	1
2		3							1		1	1	2015-11-26	1	2015-11-26		Negative		1	2015-11-27	Negative		2	2							2016-05-07T12:02:23.083+05	2016-05-07T12:05:46.824+05	2016-05-07	uuid:074f7182-6ed8-43c4-89ee-bb81b9e6fefc	6450293	074f7182-6ed8-43c4-89ee-bb81b9e6fefc	2016-05-07T12:44:20	815		-1			201604290959	203			0	1
2		3							1		1	1	2015-11-28	1	2015-11-28		Negative		1	2015-11-28	Negative		2	1				S-09-G001-165-15	2015-11-28	2015-11-29	2016-05-07T12:05:50.317+05	2016-05-07T12:08:27.062+05	2016-05-07	uuid:d73a66b1-86cc-4f9f-b276-ca14cbf81107	6450294	d73a66b1-86cc-4f9f-b276-ca14cbf81107	2016-05-07T12:44:22	816		-1			201604290959	157			0	0
2		3							1		1	1	2015-11-30	1	2015-11-30		Negative		1	2015-12-01	Negative		2	2							2016-05-07T12:08:30.664+05	2016-05-07T12:10:22.081+05	2016-05-07	uuid:f5358465-7afb-42b5-89aa-e6f7a1fdba3a	6450295	f5358465-7afb-42b5-89aa-e6f7a1fdba3a	2016-05-07T12:44:23	817		-1			201604290959	112			0	1
2		3							1		1	1	2015-11-30	1	2015-11-30		Negative		1	2015-12-01	Negative		2	2							2016-05-07T12:10:25.546+05	2016-05-07T12:11:48.488+05	2016-05-07	uuid:12d5074f-a9d8-4883-9b12-8080d82ccb2e	6450296	12d5074f-a9d8-4883-9b12-8080d82ccb2e	2016-05-07T12:44:25	818		-1			201604290959	83			0	1
2		3							1		1	1	2015-11-30	1	2015-11-30		Negative		1	2015-12-01	Negative		2	2							2016-05-07T12:11:53.481+05	2016-05-07T12:13:02.847+05	2016-05-07	uuid:108ef752-f846-4c45-aedd-50338f1afb2d	6450297	108ef752-f846-4c45-aedd-50338f1afb2d	2016-05-07T12:44:27	819		-1			201604290959	69			0	1
2		3							1		1	1	2015-11-30	1	2015-11-30		Negative		1	2015-12-01	Negative		2	2							2016-05-07T12:13:05.915+05	2016-05-07T12:18:41.862+05	2016-05-07	uuid:2fdb267c-adec-42ad-954f-c841c8cc425f	6450298	2fdb267c-adec-42ad-954f-c841c8cc425f	2016-05-07T12:44:29	820		-1			201604290959	336			0	1
2		3							1		1	1	2015-11-30	1	2015-11-30		Positive	2	1	2015-12-01	Positive	2	1		S-09-G001-172-15	2015-11-30	2015-12-01				2016-05-07T12:14:31.568+05	2016-05-07T12:17:35.735+05	2016-05-07	uuid:a956a562-2bea-4bdb-88a6-2820f9d98682	6450299	a956a562-2bea-4bdb-88a6-2820f9d98682	2016-05-07T12:44:30	821		-1			201604290959	184			0	1
2		3							1		2	1	2015-12-02	1	2015-12-02		Negative		1	2015-12-03	Negative		2	2							2016-05-07T12:19:14.527+05	2016-05-07T12:20:41.799+05	2016-05-07	uuid:6f5c5cf4-1e7a-4bd0-bfb2-dafd6dae324a	6450300	6f5c5cf4-1e7a-4bd0-bfb2-dafd6dae324a	2016-05-07T12:44:39	822		-1			201604290959	87			0	1
2		3							1		2	1	2015-12-02	1	2015-12-02		Negative		1	2015-12-03	Negative		2	2							2016-05-07T12:20:45.710+05	2016-05-07T12:21:42.883+05	2016-05-07	uuid:a21f1dba-efe4-4163-b3d9-d6c3e0f0184b	6450301	a21f1dba-efe4-4163-b3d9-d6c3e0f0184b	2016-05-07T12:44:41	823		-1			201604290959	57			0	1
2		3							1		2	1	2015-12-03	1	2015-12-03		Negative		1	2015-12-04	Negative		2	2							2016-05-07T12:21:46.057+05	2016-05-07T12:22:57.653+05	2016-05-07	uuid:2f163790-1531-433c-a068-ad93a64115d8	6450302	2f163790-1531-433c-a068-ad93a64115d8	2016-05-07T12:44:44	824		-1			201604290959	71			0	1
2		3							1		1	1	2015-11-04	1	2015-11-04		Negative		1	2015-11-05	Negative		2	2							2016-05-07T12:23:01.022+05	2016-05-07T12:24:40.676+05	2016-05-07	uuid:db26025b-5755-406f-9d2b-746940a5e6ae	6450303	db26025b-5755-406f-9d2b-746940a5e6ae	2016-05-07T12:44:45	825		-1			201604290959	99			0	1
2		3							1		1	1	2015-12-05	1	2015-12-05		Negative		1	2015-12-06	Negative		2	2							2016-05-07T12:24:43.609+05	2016-05-07T12:26:00.770+05	2016-05-07	uuid:f300f509-df33-4451-8b28-e47dda82651f	6450304	f300f509-df33-4451-8b28-e47dda82651f	2016-05-07T12:44:46	826		-1			201604290959	77			0	1
2		3							1		1	1	2015-11-07	1	2015-11-07		Negative		1	2015-11-08	Negative		2	2							2016-05-07T12:26:03.738+05	2016-05-07T12:27:05.632+05	2016-05-07	uuid:94105a2e-abf2-4c82-b46b-89f365e4ac7e	6450305	94105a2e-abf2-4c82-b46b-89f365e4ac7e	2016-05-07T12:44:48	827		-1			201604290959	62			0	1
2		3							1		2	1	2015-12-07	1	2015-12-07		Negative		1	2015-12-08	Negative		2	2							2016-05-07T12:27:08.557+05	2016-05-07T12:28:44.317+05	2016-05-07	uuid:78f561af-76e8-4761-aebf-677859c46739	6450306	78f561af-76e8-4761-aebf-677859c46739	2016-05-07T12:44:49	828		-1			201604290959	96			0	1
2		3							1		1	1	2015-11-10	1	2015-11-10		Negative		1	2015-11-11	Negative		2	2							2016-05-07T12:28:47.462+05	2016-05-07T12:29:58.311+05	2016-05-07	uuid:bd123ecd-3490-4141-b93a-1773ca7e13ea	6450307	bd123ecd-3490-4141-b93a-1773ca7e13ea	2016-05-07T12:44:50	829		-1			201604290959	71			0	1
2		3							1		1	1	2015-12-11	1	2015-12-11		Negative		1	2015-12-12	Negative		2	2							2016-05-07T12:30:02.603+05	2016-05-07T12:31:30.882+05	2016-05-07	uuid:1d249e29-6df4-4d7e-a14f-feecdd2bb41c	6450308	1d249e29-6df4-4d7e-a14f-feecdd2bb41c	2016-05-07T12:44:52	830		-1			201604290959	88			0	1
2		3							1		1	1	2015-12-15	1	2015-12-15		Negative		1	2015-12-16	Negative		2	1				S-09-G001-190-15	2015-12-15	2015-12-16	2016-05-07T12:31:34.832+05	2016-05-07T12:34:12.299+05	2016-05-07	uuid:15445052-c52e-4ef3-9fd6-756a8f88ca5c	6450309	15445052-c52e-4ef3-9fd6-756a8f88ca5c	2016-05-07T12:44:54	831		-1			201604290959	158			0	1
2		3							1		2	1	2015-12-15	1	2015-12-15		Negative		1	2015-12-16	Negative		2	2							2016-05-07T12:34:15.928+05	2016-05-07T12:35:18.106+05	2016-05-07	uuid:72499708-851e-42a2-b41f-508e129696b2	6450310	72499708-851e-42a2-b41f-508e129696b2	2016-05-07T12:45:05	832		-1			201604290959	63			0	1
2		3							1		1	1	2015-12-16	1	2015-12-16		Negative		1	2015-12-17	Negative		2	2							2016-05-07T12:35:21.201+05	2016-05-07T12:36:26.941+05	2016-05-07	uuid:2c6c23dd-d966-4639-878c-3284ab7a2a40	6450311	2c6c23dd-d966-4639-878c-3284ab7a2a40	2016-05-07T12:45:06	833		-1			201604290959	65			0	1
2		3							1		1	1	2015-12-18	1	2015-12-18		Negative		1	2015-12-19	Positive	2	1		S-09-G001-192-15	2015-12-19	2015-12-19				2016-05-07T12:36:30.078+05	2016-05-07T12:39:51.448+05	2016-05-07	uuid:6c56a2a8-2771-42e6-a054-b84846074d15	6450312	6c56a2a8-2771-42e6-a054-b84846074d15	2016-05-07T12:45:09	834		-1			201604290959	201			0	1
2		3							1		1	1	2015-12-20	1	2015-12-20		Negative		1	2015-12-21	Negative		2	2							2016-05-07T12:39:54.931+05	2016-05-07T12:42:15.177+05	2016-05-07	uuid:6c7fee40-aa7c-40c7-a17d-f1843e3f2b01	6450313	6c7fee40-aa7c-40c7-a17d-f1843e3f2b01	2016-05-07T12:45:10	835		-1			201604290959	141			0	1
2		3							1		1	1	2015-12-22	1	2015-12-22		Negative		1	2015-12-23	Negative		2	1				S-09-G001-195-15	2015-12-22	2015-12-23	2016-05-07T12:42:18.623+05	2016-05-07T12:45:05.757+05	2016-05-07	uuid:12f3d406-5b39-46b0-9c41-aaaa2dd7bab2	6450314	12f3d406-5b39-46b0-9c41-aaaa2dd7bab2	2016-05-07T12:45:12	836		-1			201604290959	167			0	1
2		3							1		1	1	2015-12-22	1	2015-12-22		Negative		1	2015-12-23	Negative		2	2							2016-05-07T12:45:08.851+05	2016-05-07T12:46:41.344+05	2016-05-07	uuid:96c5397b-caf5-4eb8-9bc7-102b2028639d	6450315	96c5397b-caf5-4eb8-9bc7-102b2028639d	2016-05-07T12:45:14	837		-1			201604290959	93			0	1
1	2			4							2	1	2016-02-25	1	2016-02-25		Positive	3	1	2016-02-26	Positive	3	1		P-12-d05-p153-16	2016-02-26	2016-02-26				2016-05-07T20:11:24.818+04:30	2016-05-07T20:14:17.621+04:30	2016-05-07	uuid:3baeccab-5288-4ad8-ae8e-85a610b7b42f	6454022	3baeccab-5288-4ad8-ae8e-85a610b7b42f	2016-05-08T06:27:03	838		-1			201604290959	173			0	1
1	2			4							1	1	2016-03-18	1	2016-03-18		Positive	2	1	2016-03-18	Positive	2	1		P-12-d05-p231-16	2016-03-18	2016-03-19				2016-05-07T20:14:49.102+04:30	2016-05-07T20:16:36.288+04:30	2016-05-07	uuid:568576b6-8b0c-4ba4-9919-f1261bb889bf	6454023	568576b6-8b0c-4ba4-9919-f1261bb889bf	2016-05-08T06:27:04	839		-1			201604290959	107			0	0
1	2			4							2	1	2016-01-01	1	2016-01-12		Negative		1	2016-01-12	Negative		2	2							2016-05-07T20:17:11.698+04:30	2016-05-07T20:19:39.903+04:30	2016-05-07	uuid:97403846-5ea2-4c38-97f7-b330d0216328	6454024	97403846-5ea2-4c38-97f7-b330d0216328	2016-05-08T06:27:05	840		-1			201604290959	148			11	0
1	2			4							1	1	2016-01-12	1	2016-01-12		Negative		1	2016-01-12	Negative		2	2							2016-05-07T20:19:42.547+04:30	2016-05-07T20:21:21.748+04:30	2016-05-07	uuid:bdad06ac-9cb4-4338-9824-8ae0689bde32	6454025	bdad06ac-9cb4-4338-9824-8ae0689bde32	2016-05-08T06:27:05	841		-1			201604290959	99			0	0
1	2			4							1	1	2016-01-23	1	2016-01-23		Negative		1	2016-01-23	Negative		2	2							2016-05-07T20:21:25.451+04:30	2016-05-07T20:22:15.891+04:30	2016-05-07	uuid:3989496f-cf37-4322-9520-d702ce72073e	6454026	3989496f-cf37-4322-9520-d702ce72073e	2016-05-08T06:27:06	842		-1			201604290959	50			0	0
1	2			4							1	1	2016-01-27	1	2016-01-27		Negative		1	2016-01-27	Negative		2	2							2016-05-07T20:22:19.483+04:30	2016-05-07T20:23:54.802+04:30	2016-05-07	uuid:717819c2-0dd2-487e-9a42-56e95ba9f161	6454027	717819c2-0dd2-487e-9a42-56e95ba9f161	2016-05-08T06:27:06	843		-1			201604290959	95			0	0
1	2			4							1	1	2016-01-29	1	2016-01-29		Negative		1	2016-01-29	Negative		2	2							2016-05-07T20:23:57.758+04:30	2016-05-07T20:25:01.303+04:30	2016-05-07	uuid:8aab2672-81b0-45cc-8955-cfca10096d13	6454028	8aab2672-81b0-45cc-8955-cfca10096d13	2016-05-08T06:27:07	844		-1			201604290959	64			0	0
1	2			4							1	1	2016-02-03	1	2016-02-03		Negative		1	2016-02-03	Negative		2	2							2016-05-07T20:25:06.053+04:30	2016-05-07T20:27:05.512+04:30	2016-05-07	uuid:b9a3a3dc-3f69-4807-9e0b-0c2c733c5cb0	6454029	b9a3a3dc-3f69-4807-9e0b-0c2c733c5cb0	2016-05-08T06:27:08	845		-1			201604290959	119			0	0
1	2			4							2	1	2016-02-03	1	2016-02-03		Negative		1	2016-02-03	Negative		2	2							2016-05-07T20:27:17.801+04:30	2016-05-07T20:28:24.722+04:30	2016-05-07	uuid:f3aa1561-f5e6-4d23-958e-1560778ae982	6454030	f3aa1561-f5e6-4d23-958e-1560778ae982	2016-05-08T06:27:08	846		-1			201604290959	67			0	0
1	2			4							1	1	2016-02-10	1	2016-02-10		Negative		1	2016-02-10	Negative		2	2							2016-05-07T20:28:27.619+04:30	2016-05-07T20:29:19.083+04:30	2016-05-07	uuid:7ff71f5e-8e87-44c1-8e75-b40e9f680430	6454031	7ff71f5e-8e87-44c1-8e75-b40e9f680430	2016-05-08T06:27:09	847		-1			201604290959	52			0	0
1	2			4							1	1	2016-02-11	1	2016-02-11		Negative		1	2016-02-11	Negative		2	2							2016-05-07T20:29:22.528+04:30	2016-05-07T20:31:03.319+04:30	2016-05-07	uuid:a55b8e15-14da-4aef-9d49-3b135f1e25f7	6454032	a55b8e15-14da-4aef-9d49-3b135f1e25f7	2016-05-08T06:27:10	848		-1			201604290959	101			0	0
1	2			4							2	1	2016-02-13	1	2016-02-13		Negative		1	2016-02-13	Negative		2	2							2016-05-07T20:31:08.647+04:30	2016-05-07T20:32:07.800+04:30	2016-05-07	uuid:111d48bd-736e-41f0-9eea-c9d85aabaf8b	6454033	111d48bd-736e-41f0-9eea-c9d85aabaf8b	2016-05-08T06:27:10	849		-1			201604290959	59			0	0
1	2			4							1	1	2016-02-28	1	2016-02-28		Negative		1	2016-02-28	Negative		2	2							2016-05-07T20:33:18.198+04:30	2016-05-07T20:34:19.727+04:30	2016-05-07	uuid:bc341349-47ba-4bed-94c4-1503ac225eb8	6454034	bc341349-47ba-4bed-94c4-1503ac225eb8	2016-05-08T06:27:11	850		-1			201604290959	61			0	0
1	2			4							2	1	2016-03-22	1	2016-03-22		Negative		1	2016-03-22	Negative		2	2							2016-05-07T20:34:22.640+04:30	2016-05-07T20:35:38.342+04:30	2016-05-07	uuid:05e25516-70d5-440f-82bd-1492e4606b8f	6454035	05e25516-70d5-440f-82bd-1492e4606b8f	2016-05-08T06:27:11	851		-1			201604290959	76			0	0
1	2			4							2	1	2016-03-22	1	2016-03-22		Negative		1	2016-03-22	Negative		2	2							2016-05-07T20:35:50.775+04:30	2016-05-07T20:37:02.605+04:30	2016-05-07	uuid:1875b893-281d-4825-95db-b3810fbb932f	6454036	1875b893-281d-4825-95db-b3810fbb932f	2016-05-08T06:27:12	852		-1			201604290959	72			0	0
1	2			4							1	1	2016-03-24	1	2016-03-24		Negative		1	2016-03-24	Negative		2	2							2016-05-07T20:37:05.292+04:30	2016-05-07T20:38:10.935+04:30	2016-05-07	uuid:ed5284ff-0f2c-4a95-8242-b424c19fd098	6454037	ed5284ff-0f2c-4a95-8242-b424c19fd098	2016-05-08T06:27:13	853		-1			201604290959	65			0	0
1	2			5							2	1	2016-02-17	1	2016-02-17		Negative		1	2016-02-17	Negative		2	1				P-12-d03-p056-16	2016-02-02	2016-02-03	2016-05-07T20:38:46.300+04:30	2016-05-07T20:41:42.145+04:30	2016-05-07	uuid:eb910fd1-8506-4026-bde0-37fc3f414727	6454038	eb910fd1-8506-4026-bde0-37fc3f414727	2016-05-08T06:27:13	854		-1			201604290959	176			0	0
2		3							3		1	1	2015-11-27	1	2015-11-27		Negative		1	2015-11-28	Negative		2	1				S-09-G002-162-15	2015-11-27	2015-11-28	2016-05-08T11:06:11.087+05	2016-05-08T11:09:56.020+05	2016-05-08	uuid:c64a87db-478a-41b5-b213-6a6eb0c4510c	6455211	c64a87db-478a-41b5-b213-6a6eb0c4510c	2016-05-08T10:41:40	855		-1			201604290959	225			0	1
2		3							3		2	1	2015-11-29	1	2015-11-29		Positive	1	1	2015-11-30	Positive	1	2	1							2016-05-08T11:10:02.188+05	2016-05-08T11:14:39.127+05	2016-05-08	uuid:800cc6b5-54af-400f-a18b-6fd59121f053	6455212	800cc6b5-54af-400f-a18b-6fd59121f053	2016-05-08T10:41:43	856		-1			201604290959	277			0	1
2		3							3		2	1	2015-11-30	1	2015-11-30		Negative		1	2015-11-30	Negative		2	2							2016-05-08T12:58:41.231+05	2016-05-08T13:00:35.469+05	2016-05-08	uuid:a7edcba5-0910-414c-8c29-4ff97f840033	6455213	a7edcba5-0910-414c-8c29-4ff97f840033	2016-05-08T10:41:50	857		-1			201604290959	114			0	0
2		3							3		2	1	2015-12-04	1	2015-12-04		Negative		1	2015-12-05	Negative		2	2							2016-05-08T13:00:40.799+05	2016-05-08T13:02:45.712+05	2016-05-08	uuid:f35fca64-e4be-4d6e-b253-3330dfcffe86	6455214	f35fca64-e4be-4d6e-b253-3330dfcffe86	2016-05-08T10:41:52	858		-1			201604290959	125			0	1
2		3							3		1	1	2015-12-10	1	2015-12-10		Positive	3	1	2015-12-11	Positive	2	1		S-09-G002-189-15	2015-12-12	2015-12-13				2016-05-08T13:02:49.925+05	2016-05-08T13:06:24.081+05	2016-05-08	uuid:9c8868e1-4c13-4197-b2c8-23237c58d88d	6455215	9c8868e1-4c13-4197-b2c8-23237c58d88d	2016-05-08T10:41:54	859		-1			201604290959	215			0	1
2		3							3		2	1	2015-12-13	1	2015-12-14		Negative		1	2015-12-15	Negative		2	2							2016-05-08T13:09:22.464+05	2016-05-08T13:10:51.379+05	2016-05-08	uuid:0cddb9a9-58ec-4159-94da-6fa95d7351b6	6455218	0cddb9a9-58ec-4159-94da-6fa95d7351b6	2016-05-08T10:43:35	860		-1			201604290959	89			1	1
2		3							6		2	1	2015-11-11	1	2015-11-11		Negative		1	2015-11-12	Negative		2	2							2016-05-08T13:13:07.453+05	2016-05-08T13:15:18.082+05	2016-05-08	uuid:ce764d05-c827-418c-a461-6a3ca4b55d46	6455239	ce764d05-c827-418c-a461-6a3ca4b55d46	2016-05-08T10:46:39	861		-1			201604290959	131			0	1
2		3							6		1	1	2015-12-16	1	2015-12-16		Negative		1	2015-12-17	Negative		2	1				S-09-G008-196-15	2015-12-24	2015-12-25	2016-05-08T13:15:24.715+05	2016-05-08T13:17:57.583+05	2016-05-08	uuid:39211f35-c165-47f7-9f76-50a45054331e	6455242	39211f35-c165-47f7-9f76-50a45054331e	2016-05-08T10:47:12	862		-1			201604290959	153			0	1
2		3							6		1	1	2015-12-23	1	2015-12-23		Negative		1	2015-12-24	Negative		2	2							2016-05-08T13:18:01.525+05	2016-05-08T13:19:59.283+05	2016-05-08	uuid:8a88f1ba-7fa3-443f-8ff7-fac96365c25c	6455243	8a88f1ba-7fa3-443f-8ff7-fac96365c25c	2016-05-08T10:47:15	863		-1			201604290959	118			0	1
1	4					3					2	4	2015-11-24	1	2015-11-24		Negative		1	2015-11-25	Negative		2	2							2016-05-07T16:28:57.845+05	2016-05-07T17:43:46.185+05	2016-05-07	uuid:3d5e3ad8-8504-4313-a19d-30f4b156922e	6455500	3d5e3ad8-8504-4313-a19d-30f4b156922e	2016-05-08T11:53:54	864		-1			201604290959	4489			0	1
1	4					3					2	4	2015-12-19	1	2015-12-19		Negative		1	2015-12-19	Negative		2	2							2016-05-07T17:44:27.441+05	2016-05-07T17:48:02.438+05	2016-05-07	uuid:c2bbd521-488d-4584-b6dd-32df9f169d50	6455501	c2bbd521-488d-4584-b6dd-32df9f169d50	2016-05-08T11:54:02	865		-1			201604290959	215			0	0
1	4					3					1	4	2015-11-19	1	2015-11-19		Negative		1	2015-11-19	Negative		2	2							2016-05-07T17:48:29.406+05	2016-05-07T17:50:38.409+05	2016-05-07	uuid:ba423838-39de-47d7-88b1-ad4de962a42f	6455502	ba423838-39de-47d7-88b1-ad4de962a42f	2016-05-08T11:54:09	866		-1			201604290959	129			0	0
1	4					3					2	4	2015-11-21	1	2015-11-21		Negative		1	2015-11-22	Negative		2	2							2016-05-07T17:52:27.394+05	2016-05-07T17:55:22.109+05	2016-05-07	uuid:b5840dfa-1e37-45ae-8c4b-8b28837d666c	6455503	b5840dfa-1e37-45ae-8c4b-8b28837d666c	2016-05-08T11:54:16	867		-1			201604290959	175			0	1
1	4					3					1	4	2015-11-25	1	2015-11-25		Negative		1	2015-11-26	Negative		2	1				P-25-G027-003-15	2015-11-25	2015-11-25	2016-05-07T17:55:26.383+05	2016-05-07T18:01:36.958+05	2016-05-07	uuid:cd2b12f7-f9bf-4ae3-af23-900134bdeb2d	6455506	cd2b12f7-f9bf-4ae3-af23-900134bdeb2d	2016-05-08T11:54:42	868		-1			201604290959	370			0	1
1	4					3					1	4	2015-12-17	1	2015-12-17		Positive	4	1	2015-12-18	Positive	4	1		P-25-G027-007-15	2015-12-17	2015-12-17				2016-05-07T18:01:41.936+05	2016-05-07T18:05:28.119+05	2016-05-07	uuid:164fbd1e-99a8-4e6b-94e7-3a09261a4ed3	6455507	164fbd1e-99a8-4e6b-94e7-3a09261a4ed3	2016-05-08T11:54:51	869		-1			201604290959	227			0	1
1	4					3					1	4	2015-12-19	1	2015-12-19		Positive	4	1	2015-12-20	Positive	4	1		P-25-G027-008-15	2015-12-19	2015-12-20				2016-05-07T18:06:06.982+05	2016-05-07T18:08:51.954+05	2016-05-07	uuid:087e4944-103c-44c1-b62e-396d6bc51ec1	6455508	087e4944-103c-44c1-b62e-396d6bc51ec1	2016-05-08T11:54:58	870		-1			201604290959	165			0	1
1	4					3					1	4	2015-12-08	1	2015-12-08		Positive	3	1	2015-12-09	Positive	3	1		P-25-G027-004-15	2015-12-08	2015-12-08				2016-05-07T18:10:00.656+05	2016-05-07T18:14:22.076+05	2016-05-07	uuid:c348ee33-6d53-4054-a2cc-e6914c2860c4	6455510	c348ee33-6d53-4054-a2cc-e6914c2860c4	2016-05-08T11:55:03	871		-1			201604290959	262			0	1
1	4					3					1	4	2015-12-30	1	2015-12-30		Positive	4	1	2015-12-31	Positive	3	1		P-25-G027-010-15	2015-12-31	2015-12-31				2016-05-07T18:14:27.265+05	2016-05-07T18:17:56.051+05	2016-05-07	uuid:c68ba552-be19-40e6-9969-6ca85ab7cae2	6455511	c68ba552-be19-40e6-9969-6ca85ab7cae2	2016-05-08T11:55:07	872		-1			201604290959	209			0	1
1	4					3					1	4	2015-12-26	1	2015-12-26		Positive	4	1	2015-12-27	Positive	4	1		P-25-G027-011-15	2015-12-26	2015-12-26				2016-05-07T18:18:06.476+05	2016-05-07T18:22:07.166+05	2016-05-07	uuid:7dc6e7be-b2e4-483a-858b-74ff9a7102f9	6455512	7dc6e7be-b2e4-483a-858b-74ff9a7102f9	2016-05-08T11:55:11	873		-1			201604290959	241			0	1
1	4					3					1	4	2015-12-09	1	2015-12-09		Positive	3	1	2015-12-10	Positive	3	1		P-25-027-005-15	2015-12-09	2015-12-09				2016-05-07T18:22:10.319+05	2016-05-07T18:24:05.603+05	2016-05-07	uuid:2a99e2b4-d464-47d0-9d4e-f47e7557b83f	6455513	2a99e2b4-d464-47d0-9d4e-f47e7557b83f	2016-05-08T11:55:15	874		-1			201604290959	115			0	1
1	4					3					2	4	2015-12-20	1	2015-12-20		Positive	2	1	2015-12-21	Positive	2	1		P-25-G027-009-15	2015-12-20	2015-12-21				2016-05-07T18:24:22.358+05	2016-05-07T18:26:40.501+05	2016-05-07	uuid:d53b395b-d2f3-467d-985a-58f83d06c25f	6455514	d53b395b-d2f3-467d-985a-58f83d06c25f	2016-05-08T11:55:19	875		-1			201604290959	138			0	1
1	4					3					2	4	2015-11-23	1	2015-11-23		Negative		1	2015-11-24	Negative		2	1				P-25-G027-002-15	2015-11-23	2015-11-23	2016-05-07T18:26:58.353+05	2016-05-07T18:29:23.463+05	2016-05-07	uuid:98fceb27-e931-4b9e-81b7-d5a901f13cc7	6455515	98fceb27-e931-4b9e-81b7-d5a901f13cc7	2016-05-08T11:55:23	876		-1			201604290959	145			0	1
1	4					3					2	4	2015-12-28	1	2015-12-28		Negative		1	2015-12-29	Negative		2	1				P-25-G027-006-15	2015-12-28	2015-12-28	2016-05-07T18:29:29.991+05	2016-05-07T18:32:06.032+05	2016-05-07	uuid:9627180a-eb22-4d29-8660-39afbcf2d8be	6455516	9627180a-eb22-4d29-8660-39afbcf2d8be	2016-05-08T11:55:28	877		-1			201604290959	157			0	1
1	4					3					1	4	2015-12-09	1	2015-12-09		Negative		1	2015-12-10	Negative		2	2							2016-05-07T20:01:02.364+05	2016-05-07T20:02:24.552+05	2016-05-07	uuid:7d16677f-df78-4f63-9bac-1ca9e2b0ed99	6455517	7d16677f-df78-4f63-9bac-1ca9e2b0ed99	2016-05-08T11:55:32	878		-1			201604290959	82			0	1
1	4					3					1	4	2015-12-11	1	2015-12-11		Negative		1	2015-12-12	Negative		2	2							2016-05-07T20:02:29.377+05	2016-05-07T20:04:10.708+05	2016-05-07	uuid:51b592ba-487f-4561-8298-8c2b1fa425b2	6455518	51b592ba-487f-4561-8298-8c2b1fa425b2	2016-05-08T11:55:36	879		-1			201604290959	101			0	1
1	4					3					2	4	2015-12-11	1	2015-12-11		Negative		1	2015-12-12	Negative		2	2							2016-05-07T20:04:15.848+05	2016-05-07T20:05:33.641+05	2016-05-07	uuid:0906c21b-2adb-4a3f-80e6-7978227f8251	6455519	0906c21b-2adb-4a3f-80e6-7978227f8251	2016-05-08T11:55:40	880		-1			201604290959	78			0	1
1	4					3					1	4	2015-12-17	1	2015-12-17		Negative		1	2015-12-18	Negative		2	2							2016-05-07T20:05:40.190+05	2016-05-07T20:07:01.048+05	2016-05-07	uuid:8d61fb11-3ff3-41ff-a2ce-0f668d421ce6	6455520	8d61fb11-3ff3-41ff-a2ce-0f668d421ce6	2016-05-08T11:55:44	881		-1			201604290959	81			0	1
1	4					3					2	4	2015-12-17	1	2015-12-17		Negative		1	2015-12-18	Negative		2	2							2016-05-07T20:07:05.145+05	2016-05-07T20:08:55.838+05	2016-05-07	uuid:8e91c092-85be-4ac9-9976-1c686d0f636b	6455521	8e91c092-85be-4ac9-9976-1c686d0f636b	2016-05-08T11:55:48	882		-1			201604290959	110			0	1
1	4					3					2	4	2015-12-31	1	2015-12-31		Negative		1	2016-01-01	Negative		2	2							2016-05-07T20:09:00.112+05	2016-05-07T20:10:25.328+05	2016-05-07	uuid:8469e940-252d-4190-96c3-bc771f405841	6455522	8469e940-252d-4190-96c3-bc771f405841	2016-05-08T11:55:53	883		-1			201604290959	85			0	1
1	4					3					1	4	2015-12-30	1	2015-12-30		Negative		1	2015-12-31	Negative		2	2							2016-05-07T20:10:31.738+05	2016-05-07T20:11:40.151+05	2016-05-07	uuid:152d60e0-fd32-4fdd-9e6b-8c1fa865d35e	6455523	152d60e0-fd32-4fdd-9e6b-8c1fa865d35e	2016-05-08T11:55:57	884		-1			201604290959	69			0	1
1	4					3					2	4	2015-12-19	1	2015-12-19		Negative		1	2015-12-20	Negative		2	2							2016-05-07T20:11:54.467+05	2016-05-07T20:13:04.555+05	2016-05-07	uuid:3ef42d57-1d8a-4de8-bc4f-b2a13d5f9e61	6455524	3ef42d57-1d8a-4de8-bc4f-b2a13d5f9e61	2016-05-08T11:56:01	885		-1			201604290959	70			0	1
1	4					3					2	4	2015-11-23	1	2015-11-23		Negative		1	2015-11-24	Negative		2	2							2016-05-07T20:13:22.914+05	2016-05-07T20:14:32.086+05	2016-05-07	uuid:a0566318-b3fa-4ce8-9571-e1f8485478fa	6455525	a0566318-b3fa-4ce8-9571-e1f8485478fa	2016-05-08T11:56:04	886		-1			201604290959	70			0	1
1	4					2					2	4	2015-10-03	1	2015-10-03		Negative		1	2015-10-04	Negative		2	2							2016-05-07T20:28:05.202+05	2016-05-07T20:33:40.882+05	2016-05-07	uuid:4d2d3c11-cbfd-4c28-bbcb-2dd8b633d562	6455526	4d2d3c11-cbfd-4c28-bbcb-2dd8b633d562	2016-05-08T11:56:08	887		-1			201604290959	335			0	1
1	4					2					1	4	2015-10-08	1	2015-10-08		Negative		1	2015-10-08	Negative		2	2							2016-05-07T20:33:44.702+05	2016-05-07T20:34:46.146+05	2016-05-07	uuid:687d49e6-883a-40e2-9929-199809836657	6455527	687d49e6-883a-40e2-9929-199809836657	2016-05-08T11:56:12	888		-1			201604290959	62			0	0
1	4					2					1	4	2015-10-13	2																	2016-05-07T20:34:50.045+05	2016-05-07T20:37:31.750+05	2016-05-07	uuid:476fe84a-e037-4e69-89a3-7f075648a61a	6455528	476fe84a-e037-4e69-89a3-7f075648a61a	2016-05-08T11:56:15	889		-1			201604290959	161			NS	NS
1	4					2					2	4	2015-10-06	1	2015-10-06		Positive	4	1	2015-10-07	Positive	4	1		P-25-G018-022-15	2015-10-06	2015-10-07				2016-05-07T20:37:37.106+05	2016-05-07T20:40:27.498+05	2016-05-07	uuid:d5e53558-abf8-4672-b61d-aff5587e4b73	6455529	d5e53558-abf8-4672-b61d-aff5587e4b73	2016-05-08T11:56:19	890		-1			201604290959	170			0	1
1	4					6					2	4	2015-10-12	1	2015-10-12		Negative		1	2015-10-13	Negative		1		P-25-G001-023-15	2015-10-12	2015-10-12				2016-05-08T10:40:34.661+05	2016-05-08T10:50:15.131+05	2016-05-08	uuid:90be7391-baa7-4da8-8b95-a550669b1aeb	6455530	90be7391-baa7-4da8-8b95-a550669b1aeb	2016-05-08T11:56:22	891		-1			201604290959	581			0	1
1	4					6					2	4	2015-11-27	1	2015-11-27		Positive	2	1	2015-11-28	Positive	2	1		P-25-G001-026-15	2015-11-27	2015-11-27				2016-05-08T10:50:33.054+05	2016-05-08T10:53:43.072+05	2016-05-08	uuid:c8f1f123-982f-4c81-919b-a78d0cd55365	6455531	c8f1f123-982f-4c81-919b-a78d0cd55365	2016-05-08T11:56:26	892		-1			201604290959	190			0	1
1	4					6					1	4	2015-11-30	1	2015-11-30		Negative		1	2015-12-01	Negative		2	1				P-25-G001-025-15	2015-11-12	2015-11-12	2016-05-08T10:53:49.447+05	2016-05-08T10:57:31.909+05	2016-05-08	uuid:09f9510a-2937-4426-9cdd-f76285c72091	6455532	09f9510a-2937-4426-9cdd-f76285c72091	2016-05-08T11:56:32	893		-1			201604290959	222			0	1
1	4					6					1	4	2015-12-12	1	2015-12-12		Positive	1	2				1		P-25-G001-027-15	2016-01-30	2016-01-30				2016-05-08T10:57:37.240+05	2016-05-08T11:10:34.101+05	2016-05-08	uuid:8a7c4d2c-0f7a-45dd-9d93-ffcbce0f286c	6455533	8a7c4d2c-0f7a-45dd-9d93-ffcbce0f286c	2016-05-08T11:56:36	894		-1			201604290959	777			0	NS
1	4					6					1	4	2015-12-28	1	2015-12-28		Positive	3	1	2015-12-29	Positive	3	1		P-25-G001-028-15	2015-12-29	2015-12-29				2016-05-08T11:11:02.909+05	2016-05-08T11:14:13.787+05	2016-05-08	uuid:e31c14b5-c67c-4e99-8722-b8f320dedd90	6455534	e31c14b5-c67c-4e99-8722-b8f320dedd90	2016-05-08T11:56:40	895		-1			201604290959	191			0	1
1	4					6					1	4	2015-10-28	2																	2016-05-08T11:18:40.416+05	2016-05-08T11:22:21.929+05	2016-05-08	uuid:baff8899-3749-4775-99dd-653a223d7c0e	6455535	baff8899-3749-4775-99dd-653a223d7c0e	2016-05-08T11:56:43	896		-1			201604290959	221			NS	0
1	4					4					1	4	2015-10-17	1	2015-10-17		Negative		1	2015-10-18	Negative		2	2							2016-05-08T12:14:54.808+05	2016-05-08T12:22:16.326+05	2016-05-08	uuid:5570164a-dff0-491a-b1cc-94fb795d6e57	6455536	5570164a-dff0-491a-b1cc-94fb795d6e57	2016-05-08T11:56:47	897		-1			201604290959	442			0	1
1	4					4					2	4	2015-10-27	1	2015-10-27		Negative		1	2015-10-28	Negative		2	2							2016-05-08T12:22:20.458+05	2016-05-08T12:25:40.676+05	2016-05-08	uuid:a232611f-a1b3-4324-ba44-9226cf87a6cf	6455537	a232611f-a1b3-4324-ba44-9226cf87a6cf	2016-05-08T11:56:51	898		-1			201604290959	200			0	1
1	4					4					2	4	2015-10-27	1	2015-10-27		Positive	1	1	2015-10-28	Positive	1	1		P-25-G003-083-15	2015-12-31	2015-12-31				2016-05-08T12:25:47.083+05	2016-05-08T12:30:33.999+05	2016-05-08	uuid:f4b01510-e3cd-49d9-93a7-f272e0866d43	6455538	f4b01510-e3cd-49d9-93a7-f272e0866d43	2016-05-08T11:57:02	899		-1			201604290959	286			0	1
1	4					4					1	4	2015-10-28	1	2015-10-28		Positive	3	1	2015-10-29	Positive	3	1		P-25-G003-062-15	2015-10-29	2015-10-29				2016-05-08T12:30:39.313+05	2016-05-08T12:32:51.703+05	2016-05-08	uuid:390b7969-6e70-481c-ae7f-543578b1e850	6455539	390b7969-6e70-481c-ae7f-543578b1e850	2016-05-08T11:57:05	900		-1			201604290959	132			0	1
1	4					4					2	4	2015-11-01	1	2015-11-01		Negative		1	2015-11-02	Negative		2	2							2016-05-08T12:32:59.321+05	2016-05-08T12:34:48.161+05	2016-05-08	uuid:85d9079d-8e94-4c25-b1e9-3920e7047afb	6455540	85d9079d-8e94-4c25-b1e9-3920e7047afb	2016-05-08T11:57:08	901		-1			201604290959	109			0	1
1	4					4					1	4	2015-11-03	1	2015-11-03		Positive	3	1	2015-11-04	Positive	3	1		P-25-G003-075-15	2015-11-30	2015-11-30				2016-05-08T12:34:53.828+05	2016-05-08T12:38:31.602+05	2016-05-08	uuid:1a4f80b1-15c6-41bc-8010-747fd71efae6	6455541	1a4f80b1-15c6-41bc-8010-747fd71efae6	2016-05-08T11:57:12	902		-1			201604290959	218			0	1
1	4					4					2	4	2015-11-07	1	2015-11-07		Negative		1	2015-11-08	Negative		2	1				P-25-G003-076-15	2015-12-08	2015-12-08	2016-05-08T12:38:37.218+05	2016-05-08T12:44:30.221+05	2016-05-08	uuid:73d8e521-5b29-49ef-99c8-824d2868da12	6455542	73d8e521-5b29-49ef-99c8-824d2868da12	2016-05-08T11:57:15	903		-1			201604290959	353			0	1
1	4					4					2	4	2015-11-08	1	2015-11-08		Negative		1	2015-11-09	Negative		2	2							2016-05-08T12:40:09.575+05	2016-05-08T12:42:30.893+05	2016-05-08	uuid:fd2b144a-ff33-49bc-9033-1d8949ba0722	6455543	fd2b144a-ff33-49bc-9033-1d8949ba0722	2016-05-08T11:57:18	904		-1			201604290959	141			0	1
1	4					4					1	4	2015-11-10	1	2015-11-10		Positive	4	1	2015-11-11	Positive	4	1		P-25-G003-064-15	2015-11-11	2015-11-11				2016-05-08T12:44:35.224+05	2016-05-08T12:46:44.679+05	2016-05-08	uuid:63895ce5-7336-43a6-b335-e69e8edb2e63	6455544	63895ce5-7336-43a6-b335-e69e8edb2e63	2016-05-08T11:57:22	905		-1			201604290959	129			0	1
1	4					4					1	4	2015-11-14	1	2015-11-14		Negative		1	2015-11-15	Negative		2	1				P-25-G003-066-15	2015-11-15	2015-11-15	2016-05-08T12:46:50.547+05	2016-05-08T12:49:16.430+05	2016-05-08	uuid:3e2818f5-3ca6-4385-891e-d2ffd6957119	6455545	3e2818f5-3ca6-4385-891e-d2ffd6957119	2016-05-08T11:57:25	906		-1			201604290959	146			0	1
1	4					4					1	4	2015-11-17	1	2015-11-17		Positive	4	1	2015-11-17	Positive	4	1		P-25-G003-068-15	2015-11-18	2015-11-18				2016-05-08T12:50:47.545+05	2016-05-08T12:53:06.494+05	2016-05-08	uuid:577e7be4-2353-4eb1-8820-d66d69a45bdd	6455546	577e7be4-2353-4eb1-8820-d66d69a45bdd	2016-05-08T11:57:27	907		-1			201604290959	139			0	0
1	4					4					2	4	2015-11-17	1	2015-11-17		Positive	2	1	2015-11-18	Positive	2	1		P-25-G003-067-15	2015-11-18	2015-11-18				2016-05-08T12:53:16.497+05	2016-05-08T12:55:31.136+05	2016-05-08	uuid:e1c302be-d1af-4ac3-a745-b1798625e9cd	6455547	e1c302be-d1af-4ac3-a745-b1798625e9cd	2016-05-08T11:57:30	908		-1			201604290959	135			0	1
1	4					4					2	4	2015-11-22	1	2015-11-22		Positive	2	1	2015-11-23	Positive	3	1		P-25-G003-071-15	2015-11-23	2015-11-23				2016-05-08T12:55:35.745+05	2016-05-08T12:57:56.578+05	2016-05-08	uuid:b4ec3480-660f-4c29-9a03-8ec3ced10b2a	6455548	b4ec3480-660f-4c29-9a03-8ec3ced10b2a	2016-05-08T11:57:32	909		-1			201604290959	141			0	1
1	4					4					2	4	2015-11-24	1	2015-11-24		Positive	3	1	2015-11-24	Positive	3	1		P-25-G003-072-15	2015-11-25	2015-11-25				2016-05-08T12:58:12.622+05	2016-05-08T13:00:17.328+05	2016-05-08	uuid:51e05383-2574-4579-9399-3c7e7e85f88f	6455549	51e05383-2574-4579-9399-3c7e7e85f88f	2016-05-08T11:57:35	910		-1			201604290959	125			0	0
1	4					4					1	4	2015-11-24	1	2015-11-24		Positive	2	1	2015-11-24	Positive	2	1		P-25-G003-073-15	2015-11-24	2015-11-25				2016-05-08T13:00:24.945+05	2016-05-08T13:03:59.562+05	2016-05-08	uuid:949c65a8-3084-4e4f-967e-b0befd1855bd	6455550	949c65a8-3084-4e4f-967e-b0befd1855bd	2016-05-08T11:57:40	911		-1			201604290959	215			0	0
1	4					4					2	4	2015-11-26	1	2015-11-26		Positive	1	1	2015-11-27	Positive	2	1		P-25-g003-074-15	2015-11-27	2015-11-27				2016-05-08T13:04:17.613+05	2016-05-08T13:21:34.803+05	2016-05-08	uuid:55ba8481-c94f-43dd-97d2-6366131306c0	6455551	55ba8481-c94f-43dd-97d2-6366131306c0	2016-05-08T11:57:43	912		-1			201604290959	1037			0	1
1	4					4					1	4	2015-12-03	1	2015-12-03		Negative		1	2015-12-04	Negative		2	2							2016-05-08T13:21:40.316+05	2016-05-08T13:23:36.144+05	2016-05-08	uuid:80d8d9cb-b3e7-43d2-a89c-e580d018de75	6455552	80d8d9cb-b3e7-43d2-a89c-e580d018de75	2016-05-08T11:57:46	913		-1			201604290959	116			0	1
1	4					4					2	4	2015-12-12	1	2015-12-12		Negative		1	2015-12-12	Negative		2	2							2016-05-08T13:23:41.013+05	2016-05-08T13:25:08.503+05	2016-05-08	uuid:7beb2ae1-c0fb-444e-8d72-c5510cc753c9	6455554	7beb2ae1-c0fb-444e-8d72-c5510cc753c9	2016-05-08T11:57:49	914		-1			201604290959	87			0	0
1	4					4					1	4	2015-12-12	1	2015-12-12		Negative		1	2015-12-13	Negative		2	2							2016-05-08T13:25:24.501+05	2016-05-08T13:26:26.843+05	2016-05-08	uuid:10eaa0dd-2518-4d0b-a28c-f6f6502efda8	6455555	10eaa0dd-2518-4d0b-a28c-f6f6502efda8	2016-05-08T11:57:52	915		-1			201604290959	62			0	1
1	4					4					2	4	2015-12-15	1	2015-12-15		Negative		1	2015-12-15	Negative		2	2							2016-05-08T13:26:32.018+05	2016-05-08T13:27:46.243+05	2016-05-08	uuid:1d08f691-2bdb-4108-8654-0622d5c58080	6455558	1d08f691-2bdb-4108-8654-0622d5c58080	2016-05-08T11:57:55	916		-1			201604290959	74			0	0
1	4					4					1	4	2015-12-18	1	2015-12-18		Positive	3	1	2015-12-18	Positive	3	1		P-25-g003-077-15	2015-12-19	2015-12-19				2016-05-08T13:27:54.956+05	2016-05-08T13:29:36.883+05	2016-05-08	uuid:637292f8-b4a7-42a1-acb6-2e3bc1b47d07	6455562	637292f8-b4a7-42a1-acb6-2e3bc1b47d07	2016-05-08T11:57:59	917		-1			201604290959	102			0	0
1	4					4					1	4	2015-12-26	1	2015-12-26		Negative		1	2015-12-27	Negative		2	2							2016-05-08T13:29:42.879+05	2016-05-08T13:31:02.839+05	2016-05-08	uuid:10f40079-d5d1-4fb0-abd4-09047aa81c02	6455563	10f40079-d5d1-4fb0-abd4-09047aa81c02	2016-05-08T11:58:02	918		-1			201604290959	80			0	1
1	4					4					1	4	2015-12-19	1	2015-12-19		Negative		1	2015-12-20	Negative		2	1				P-25-G003-078-15	2015-12-21	2015-12-21	2016-05-08T13:31:08.360+05	2016-05-08T13:33:12.026+05	2016-05-08	uuid:b169faa0-7033-4d50-8b8b-b322849ad170	6455564	b169faa0-7033-4d50-8b8b-b322849ad170	2016-05-08T11:58:05	919		-1			201604290959	124			0	1
1	4					4					2	4	2015-12-23	1	2015-12-23		Positive	2	1	2015-12-24	Positive	2	1		P-25-G003-082-15	2015-12-27	2015-12-27				2016-05-08T13:33:18.423+05	2016-05-08T13:35:15.791+05	2016-05-08	uuid:8d0f7761-d345-46b1-98ca-d5aeaa84a67b	6455565	8d0f7761-d345-46b1-98ca-d5aeaa84a67b	2016-05-08T11:58:08	920		-1			201604290959	117			0	1
1	4					4					1	4	2015-12-28	1	2015-12-28		Negative		1	2015-12-28	Negative		2	2							2016-05-08T13:35:21.564+05	2016-05-08T13:36:33.557+05	2016-05-08	uuid:2e0ae0db-c2f9-4102-95f3-8737a7a8f180	6455566	2e0ae0db-c2f9-4102-95f3-8737a7a8f180	2016-05-08T11:58:11	921		-1			201604290959	72			0	0
1	4					4					2	4	2015-12-24	1	2015-12-24		Positive	4	1	2015-12-24	Positive	4	1		P-25-G003-081-15	2015-12-26	2015-12-26				2016-05-08T13:36:51.926+05	2016-05-08T13:38:36.013+05	2016-05-08	uuid:9266a375-6151-4b8a-ba21-09442e743932	6455567	9266a375-6151-4b8a-ba21-09442e743932	2016-05-08T11:58:15	922		-1			201604290959	105			0	0
1	4					4					2	4	2015-12-31	1	2015-12-31		Negative		1	2015-12-31	Negative		2	2							2016-05-08T13:38:47.606+05	2016-05-08T13:39:39.144+05	2016-05-08	uuid:59b63640-dfc9-4ccb-8888-8a0e498ea062	6455568	59b63640-dfc9-4ccb-8888-8a0e498ea062	2016-05-08T11:58:18	923		-1			201604290959	52			0	0
1	4					4					1	4	2015-12-23	1	2015-12-23		Negative		1	2015-12-24	Negative		2	2							2016-05-08T13:39:43.658+05	2016-05-08T13:40:46.785+05	2016-05-08	uuid:c2b5fadf-c452-4e8f-919f-72690cb8dbf6	6455569	c2b5fadf-c452-4e8f-919f-72690cb8dbf6	2016-05-08T11:58:21	924		-1			201604290959	63			0	1
1	4					4					2	4	2016-10-10	1	2016-10-10		Negative		1	2016-10-10	Negative		2	2							2016-05-08T13:41:38.458+05	2016-05-08T13:49:40.383+05	2016-05-08	uuid:9da828ed-61bf-4d77-a847-f21f953c1286	6455570	9da828ed-61bf-4d77-a847-f21f953c1286	2016-05-08T11:58:24	925		-1			201604290959	482			0	0
1	4					4					1	4	2016-10-17	1	2016-10-17		Negative		1	2016-10-18	Negative		2	2							2016-05-08T13:53:56.870+05	2016-05-08T13:55:05.588+05	2016-05-08	uuid:d3d7db40-306f-4873-a34f-0799d7dd6ab0	6455571	d3d7db40-306f-4873-a34f-0799d7dd6ab0	2016-05-08T11:58:27	926		-1			201604290959	69			0	1
1	4					1					2	4	2015-10-02	1	2015-10-02		Negative		1	2015-10-03	Negative		2	2							2016-05-08T14:12:34.406+05	2016-05-08T14:15:47.025+05	2016-05-08	uuid:c4e27fd9-9ab3-4774-8a31-646f416c98d3	6455573	c4e27fd9-9ab3-4774-8a31-646f416c98d3	2016-05-08T11:58:30	927		-1			201604290959	193			0	1
1	4					1					2	4	2015-11-05	1	2015-11-05		Negative		1	2015-11-06	Negative		2	2							2016-05-08T14:15:52.613+05	2016-05-08T14:16:55.845+05	2016-05-08	uuid:2501edf2-651f-47a6-9271-285fb895f5a0	6455574	2501edf2-651f-47a6-9271-285fb895f5a0	2016-05-08T11:58:34	928		-1			201604290959	63			0	1
1	4					1					1	4	2015-10-20	1	2015-10-20		Negative		1	2015-10-21	Negative		2	2							2016-05-08T14:17:01.628+05	2016-05-08T14:18:59.673+05	2016-05-08	uuid:1001d60d-55e1-4fe3-a6e8-5bfae70a7667	6455575	1001d60d-55e1-4fe3-a6e8-5bfae70a7667	2016-05-08T11:58:37	929		-1			201604290959	118			0	1
1	4					1					1	4	2015-11-21	1	2015-11-21		Negative		1	2015-11-22	Negative		2	2							2016-05-08T14:19:05.071+05	2016-05-08T14:21:56.886+05	2016-05-08	uuid:84cd4320-6724-4601-8b32-88d4a372b8de	6455576	84cd4320-6724-4601-8b32-88d4a372b8de	2016-05-08T11:58:40	930		-1			201604290959	171			0	1
1	4					1					1	4	2015-10-14	2																	2016-05-08T14:22:03.143+05	2016-05-08T14:23:35.730+05	2016-05-08	uuid:5186a029-c146-4d1d-b26c-221401a574d8	6455577	5186a029-c146-4d1d-b26c-221401a574d8	2016-05-08T11:58:47	931		-1			201604290959	92			NS	0
1	4					1					1	4	2015-10-07	1	2015-10-07		Negative		1	2015-10-07	Negative		2	2							2016-05-08T14:23:42.584+05	2016-05-08T14:24:45.389+05	2016-05-08	uuid:56621aac-1f37-4f28-ba08-d28299d9d116	6455578	56621aac-1f37-4f28-ba08-d28299d9d116	2016-05-08T11:58:50	932		-1			201604290959	63			0	0
1	4					1					2	4	2015-10-10	1	2015-10-10		Negative		1	2015-10-11	Negative		2	2							2016-05-08T14:25:00.197+05	2016-05-08T14:28:31.784+05	2016-05-08	uuid:0ba03ac7-1fb0-41af-a14a-59b225d5ed94	6455579	0ba03ac7-1fb0-41af-a14a-59b225d5ed94	2016-05-08T11:58:52	933		-1			201604290959	211			0	1
1	4					1					1	4	2015-10-15	1	2015-10-15		Negative		1	2015-10-16	Negative		2	2							2016-05-08T14:29:01.428+05	2016-05-08T14:31:27.414+05	2016-05-08	uuid:8b75cc95-0f26-4cb2-9305-791c6fac932c	6455580	8b75cc95-0f26-4cb2-9305-791c6fac932c	2016-05-08T11:58:54	934		-1			201604290959	146			0	1
1	4					1					2	4	2015-10-17	1	2015-10-17		Negative		1	2015-10-17	Negative		2	2							2016-05-08T14:31:37.043+05	2016-05-08T14:33:47.259+05	2016-05-08	uuid:8562aeee-7a2d-4410-b52d-faa52b58110a	6455581	8562aeee-7a2d-4410-b52d-faa52b58110a	2016-05-08T11:58:57	935		-1			201604290959	130			0	0
1	4					1					1	4	2015-10-19	1	2015-10-19		Negative		1	2015-10-20	Negative		2	2							2016-05-08T14:33:55.015+05	2016-05-08T14:35:18.780+05	2016-05-08	uuid:a0f2660c-f0be-4963-80cd-cd3d53be42c1	6455582	a0f2660c-f0be-4963-80cd-cd3d53be42c1	2016-05-08T11:58:59	936		-1			201604290959	83			0	1
1	4					1					1	4	2015-10-30	1	2015-10-30		Negative		1	2015-10-30	Negative		2	2							2016-05-08T14:35:25.115+05	2016-05-08T14:36:52.967+05	2016-05-08	uuid:92ffbf00-7e73-4f44-9065-70cc5ede0fa1	6455583	92ffbf00-7e73-4f44-9065-70cc5ede0fa1	2016-05-08T11:59:01	937		-1			201604290959	87			0	0
1	4					1					1	4	2015-10-30	1	2015-10-31		Positive	2	1	2015-11-01	Positive	2	1		P-25-G010-035-15	2015-10-31	2015-10-31				2016-05-08T14:37:19.533+05	2016-05-08T14:39:52.764+05	2016-05-08	uuid:07078042-59dd-43e7-bdbf-a764aa15a5e3	6455584	07078042-59dd-43e7-bdbf-a764aa15a5e3	2016-05-08T11:59:03	938		-1			201604290959	153			1	1
1	4					1					2	4	2015-11-06	1	2015-11-06		Negative		1	2015-11-07	Negative		2	2							2016-05-08T14:40:02.502+05	2016-05-08T14:42:00.530+05	2016-05-08	uuid:2fac6e37-ca16-4cff-9b5b-9dd4aac7eea0	6455585	2fac6e37-ca16-4cff-9b5b-9dd4aac7eea0	2016-05-08T11:59:05	939		-1			201604290959	118			0	1
1	4					1					1	4	2015-11-08	1	2015-11-08		Negative		1	2015-11-09	Negative		2	2							2016-05-08T14:42:06.701+05	2016-05-08T14:43:25.867+05	2016-05-08	uuid:b33b5e6b-206a-4f42-af28-b032aa18b3ae	6455586	b33b5e6b-206a-4f42-af28-b032aa18b3ae	2016-05-08T11:59:09	940		-1			201604290959	79			0	1
1	4					1					2	4	2015-11-13	1	2015-11-13		Negative		1	2015-11-13	Negative		2	2							2016-05-08T14:43:35.710+05	2016-05-08T14:44:56.378+05	2016-05-08	uuid:9bf8f17b-d541-4e02-854a-1efb1e8a6201	6455587	9bf8f17b-d541-4e02-854a-1efb1e8a6201	2016-05-08T11:59:13	941		-1			201604290959	81			0	0
1	4					1					1	4	2015-11-17	1	2015-11-17		Positive	4	1	2015-11-18	Positive	4	1		P-25-G010-037-15	2015-11-18	2015-11-18				2016-05-08T14:45:03.147+05	2016-05-08T14:47:51.541+05	2016-05-08	uuid:db31eadb-cae3-49f2-9b23-8854413f0a62	6455588	db31eadb-cae3-49f2-9b23-8854413f0a62	2016-05-08T11:59:15	942		-1			201604290959	168			0	1
1	4					1					2	4	2015-11-18	1	2015-11-18		Negative		1	2015-11-19	Negative		2	2							2016-05-08T14:47:57.573+05	2016-05-08T14:49:20.951+05	2016-05-08	uuid:87a28176-b33d-4194-b303-b9a6a5549fd9	6455589	87a28176-b33d-4194-b303-b9a6a5549fd9	2016-05-08T11:59:17	943		-1			201604290959	83			0	1
1	4					1					2	4	2015-11-20	1	2015-11-20		Negative		1	2015-11-21	Negative		2	2							2016-05-08T14:49:27.289+05	2016-05-08T14:50:42.307+05	2016-05-08	uuid:da8bebd4-d21c-4c8e-b11e-4b24b1b9f5e9	6455590	da8bebd4-d21c-4c8e-b11e-4b24b1b9f5e9	2016-05-08T11:59:19	944		-1			201604290959	75			0	1
1	4					1					1	4	2015-11-20	1	2015-11-20		Positive	4	1	2015-11-21	Positive	4	1		p-25-G010-038-15	2015-11-21	2015-11-21				2016-05-08T14:50:55.684+05	2016-05-08T14:53:07.947+05	2016-05-08	uuid:d15bd3f6-b60e-42c2-8bc5-e61866afa39c	6455591	d15bd3f6-b60e-42c2-8bc5-e61866afa39c	2016-05-08T11:59:21	945		-1			201604290959	132			0	1
1	4					1					1	4	2015-11-22	1	2015-11-22		Negative		1	2015-11-23	Negative		2	2							2016-05-08T15:00:49.909+05	2016-05-08T15:01:59.439+05	2016-05-08	uuid:cef09088-6fe3-4a20-b28e-58fd9e4d8bae	6455592	cef09088-6fe3-4a20-b28e-58fd9e4d8bae	2016-05-08T11:59:23	946		-1			201604290959	70			0	1
1	4					1					1	4	2015-11-17	1	2015-11-17		Negative		1	2015-11-18	Negative		2	2							2016-05-08T15:02:17.544+05	2016-05-08T15:03:31.839+05	2016-05-08	uuid:a113a73e-6775-41b8-bf64-a5bf2144f53e	6455593	a113a73e-6775-41b8-bf64-a5bf2144f53e	2016-05-08T11:59:24	947		-1			201604290959	74			0	1
1	4					1					1	4	2015-11-24	1	2015-11-24		Positive	4	1	2015-11-25	Positive	3	1		P-25-G010-039-15	2015-11-25	2015-11-25				2016-05-08T15:03:39.078+05	2016-05-08T15:05:56.831+05	2016-05-08	uuid:782d622e-cb54-49e9-ae92-43e2fcd24d19	6455594	782d622e-cb54-49e9-ae92-43e2fcd24d19	2016-05-08T11:59:26	948		-1			201604290959	137			0	1
1	4					1					2	4	2015-11-23	1	2015-11-23		Negative		1	2015-11-24	Negative		2	2							2016-05-08T15:06:03.976+05	2016-05-08T15:07:36.703+05	2016-05-08	uuid:fb013c69-d87f-4718-b2c8-083fb48e394a	6455595	fb013c69-d87f-4718-b2c8-083fb48e394a	2016-05-08T11:59:28	949		-1			201604290959	93			0	1
1	4					1					1	4	2015-11-23	1	2015-11-23		Negative		1	2015-11-24	Negative		2	2							2016-05-08T15:07:53.586+05	2016-05-08T15:09:18.758+05	2016-05-08	uuid:7e0f0699-eb45-4ab0-be2b-45f784d92f46	6455596	7e0f0699-eb45-4ab0-be2b-45f784d92f46	2016-05-08T11:59:30	950		-1			201604290959	85			0	1
1	4					1					1	4	2015-11-24	1	2015-11-24		Negative		1	2015-11-25	Negative		2	2							2016-05-08T15:09:24.194+05	2016-05-08T15:10:37.427+05	2016-05-08	uuid:fd6cc6bf-7032-48b8-a881-0e48cf24757d	6455597	fd6cc6bf-7032-48b8-a881-0e48cf24757d	2016-05-08T11:59:32	951		-1			201604290959	73			0	1
1	4					1					1	4	2015-11-28	2																	2016-05-08T15:10:44.905+05	2016-05-08T15:13:23.816+05	2016-05-08	uuid:abd57a63-6f46-48ad-850c-37b755ef8786	6455598	abd57a63-6f46-48ad-850c-37b755ef8786	2016-05-08T11:59:34	952		-1			201604290959	159			NS	NS
1	4					1					2	4	2015-11-27	1	2015-11-27		Negative		1	2015-11-28	Negative		2	2							2016-05-08T15:13:28.626+05	2016-05-08T15:14:31.146+05	2016-05-08	uuid:1872e57d-2817-4c30-a0ae-9eeb974d7fb8	6455599	1872e57d-2817-4c30-a0ae-9eeb974d7fb8	2016-05-08T11:59:36	953		-1			201604290959	63			0	1
1	4					1					1	4	2015-11-28	2																	2016-05-08T15:14:37.708+05	2016-05-08T15:15:38.964+05	2016-05-08	uuid:23585c3a-eafa-4926-90ea-83327dc808d4	6455600	23585c3a-eafa-4926-90ea-83327dc808d4	2016-05-08T11:59:38	954		-1			201604290959	61			NS	NS
1	4					1					1	4	2015-12-01	1	2015-12-01		Positive	4	1	2015-12-02	Positive	4	1		P-25-G010-040-15	2015-12-02	2015-12-02				2016-05-08T15:15:44.726+05	2016-05-08T15:19:07.846+05	2016-05-08	uuid:1b74f683-ba60-4b44-a094-f21b71bbede3	6455601	1b74f683-ba60-4b44-a094-f21b71bbede3	2016-05-08T11:59:39	955		-1			201604290959	203			0	1
1	4					1					1	4	2015-12-03	1	2015-12-03		Negative		1	2015-12-04	Negative		2	2							2016-05-08T15:19:16.621+05	2016-05-08T15:21:05.520+05	2016-05-08	uuid:f3d2add6-19af-4df2-b2f0-113032d5bb68	6455602	f3d2add6-19af-4df2-b2f0-113032d5bb68	2016-05-08T11:59:41	956		-1			201604290959	109			0	1
1	4					1					1	4	2015-12-03	1	2015-12-03		Negative		1	2015-12-04	Negative		2	2							2016-05-08T15:21:20.284+05	2016-05-08T15:22:36.631+05	2016-05-08	uuid:7b059aa8-4b23-40f3-bf25-893bbe8fba72	6455603	7b059aa8-4b23-40f3-bf25-893bbe8fba72	2016-05-08T11:59:43	957		-1			201604290959	76			0	1
1	4					1					1	4	2015-12-03	1	2015-12-03		Negative		1	2015-12-04	Negative		2	2							2016-05-08T15:22:43.710+05	2016-05-08T15:24:16.963+05	2016-05-08	uuid:bcf931e0-0bb9-48a9-8cdc-9ee3e871461f	6455604	bcf931e0-0bb9-48a9-8cdc-9ee3e871461f	2016-05-08T11:59:45	958		-1			201604290959	93			0	1
1	4					1					2	4	2015-12-03	1	2015-12-03		Positive	2	1	2015-12-03	Positive	3	1		P-25-P010-041-15	2015-12-09	2015-12-09				2016-05-08T15:24:23.392+05	2016-05-08T15:26:42.431+05	2016-05-08	uuid:42ff8e91-0345-4ea9-a2bd-4452bb76436a	6455605	42ff8e91-0345-4ea9-a2bd-4452bb76436a	2016-05-08T11:59:47	959		-1			201604290959	139			0	0
1	4					1					1	4	2015-12-07	1	2015-12-07		Negative		1	2015-12-08	Negative		2	2							2016-05-08T15:26:50.948+05	2016-05-08T15:28:22.009+05	2016-05-08	uuid:908879de-8887-4c2c-9587-3a73582875c7	6455606	908879de-8887-4c2c-9587-3a73582875c7	2016-05-08T11:59:49	960		-1			201604290959	92			0	1
1	4					1					1	4	2015-12-12	1	2015-12-12		Positive	2	1	2015-12-13	Positive	2	1		P-25-G010-043-15	2015-12-14	2015-12-14				2016-05-08T15:28:29.389+05	2016-05-08T15:33:57.076+05	2016-05-08	uuid:e05a432c-67b5-437d-9945-3d3296ec7676	6455607	e05a432c-67b5-437d-9945-3d3296ec7676	2016-05-08T11:59:51	961		-1			201604290959	328			0	1
1	4					1					2	4	2015-12-29	1	2015-12-29		Positive	4	1	2015-12-30	Positive	4	1		P-25-G010-044-15	2015-12-31	2015-12-31				2016-05-08T15:34:02.145+05	2016-05-08T15:35:46.246+05	2016-05-08	uuid:766d2c02-20e0-4d2a-9dab-4760a8556679	6455608	766d2c02-20e0-4d2a-9dab-4760a8556679	2016-05-08T11:59:53	962		-1			201604290959	104			0	1
1	4					1					1	4	2015-12-10	1	2015-12-10		Negative		1	2015-12-11	Negative		2	2							2016-05-08T15:35:52.038+05	2016-05-08T15:37:24.610+05	2016-05-08	uuid:c3733f56-4e53-4530-9cb8-4cbb003c838b	6455609	c3733f56-4e53-4530-9cb8-4cbb003c838b	2016-05-08T11:59:55	963		-1			201604290959	92			0	1
1	4					1					2	4	2015-12-16	1	2015-12-16		Negative		1	2015-12-16	Negative		2	2							2016-05-08T15:37:45.294+05	2016-05-08T15:38:55.396+05	2016-05-08	uuid:3b5d5a16-81f4-4f34-891f-025263f0af42	6455610	3b5d5a16-81f4-4f34-891f-025263f0af42	2016-05-08T11:59:58	964		-1			201604290959	70			0	0
1	4					1					1	4	2015-12-17	1	2015-12-17		Negative		1	2015-12-17	Negative		2	2							2016-05-08T15:39:10.489+05	2016-05-08T15:58:38.097+05	2016-05-08	uuid:4cff6270-0949-4bd0-9395-c886af850e89	6455611	4cff6270-0949-4bd0-9395-c886af850e89	2016-05-08T12:00:01	965		-1			201604290959	1168			0	0
1	4					1					1	4	2016-11-17	1	2016-11-17		Negative		1	2016-11-18	Negative		2	2							2016-05-08T15:40:39.228+05	2016-05-08T15:41:49.844+05	2016-05-08	uuid:8f6f1a99-1a3a-4f95-b9ed-6ea30f1f24ce	6455612	8f6f1a99-1a3a-4f95-b9ed-6ea30f1f24ce	2016-05-08T12:00:02	966		-1			201604290959	70			0	1
1	4					1					1	4	2016-11-24	1	2016-11-24		Negative		1	2016-11-25	Negative		2	2							2016-05-08T15:42:04.145+05	2016-05-08T15:42:59.688+05	2016-05-08	uuid:a72ed696-2d8f-4aea-bcf7-7496cc4744d1	6455613	a72ed696-2d8f-4aea-bcf7-7496cc4744d1	2016-05-08T12:00:04	967		-1			201604290959	55			0	1
1	4					1					1	4	2015-12-27	1	2015-12-27		Negative		1	2015-12-28	Negative		2	2							2016-05-08T15:43:07.850+05	2016-05-08T15:44:52.878+05	2016-05-08	uuid:71eda48a-f145-4b58-96de-cbd2e5975bd8	6455614	71eda48a-f145-4b58-96de-cbd2e5975bd8	2016-05-08T12:00:07	968		-1			201604290959	105			0	1
1	4					1					1	4	2015-12-28	1	2015-12-28		Negative		1	2015-12-28	Negative		2	2							2016-05-08T15:45:01.593+05	2016-05-08T15:46:36.742+05	2016-05-08	uuid:2a03e5c3-309e-47ca-b63d-29d234e0e9ee	6455615	2a03e5c3-309e-47ca-b63d-29d234e0e9ee	2016-05-08T12:00:08	969		-1			201604290959	95			0	0
1	4					1					1	4	2015-12-28	1	2015-12-29		Negative		1	2015-12-29	Negative		2	2							2016-05-08T15:46:44.992+05	2016-05-08T15:48:21.821+05	2016-05-08	uuid:afa0e806-cd0b-4e7b-aef5-860eab4dd2e7	6455616	afa0e806-cd0b-4e7b-aef5-860eab4dd2e7	2016-05-08T12:00:10	970		-1			201604290959	97			1	0
1	4					1					1	4	2015-12-31	1	2015-12-31		Negative		2				2	2							2016-05-08T15:48:49.466+05	2016-05-08T15:52:07.982+05	2016-05-08	uuid:10950d1b-6235-4f3d-8a6d-0825226e88e6	6455617	10950d1b-6235-4f3d-8a6d-0825226e88e6	2016-05-08T12:00:12	971		-1			201604290959	198			0	NS
1	4					1					1	4	2015-12-26	2																	2016-05-08T15:59:12.467+05	2016-05-08T16:00:04.855+05	2016-05-08	uuid:2d7e42bc-c297-4a43-ab31-6dabd1629e28	6455618	2d7e42bc-c297-4a43-ab31-6dabd1629e28	2016-05-08T12:00:14	972		-1			201604290959	52			NS	0
1	4					1					1	4	2015-12-26	2																	2016-05-08T16:00:11.017+05	2016-05-08T16:00:56.547+05	2016-05-08	uuid:15f2d377-b02d-498d-a2b9-f5f00858d9fb	6455619	15f2d377-b02d-498d-a2b9-f5f00858d9fb	2016-05-08T12:00:16	973		-1			201604290959	45			NS	0
1	4					1					1	4	2015-12-29	2																	2016-05-08T16:09:29.497+05	2016-05-08T16:10:20.982+05	2016-05-08	uuid:43ebe97e-7e0f-44c1-8e78-9a1447d85f3f	6455620	43ebe97e-7e0f-44c1-8e78-9a1447d85f3f	2016-05-08T12:00:17	974		-1			201604290959	51			NS	0
1	4					1					1	4	2015-12-29	2																	2016-05-08T16:10:38.039+05	2016-05-08T16:11:25.147+05	2016-05-08	uuid:4db626b0-4141-4aba-8155-e2151e79b4d2	6455621	4db626b0-4141-4aba-8155-e2151e79b4d2	2016-05-08T12:00:19	975		-1			201604290959	47			NS	0
1	4					1					1	4	2015-10-19	2																	2016-05-08T16:11:51.954+05	2016-05-08T16:13:34.288+05	2016-05-08	uuid:d991794f-c28f-4da8-bad3-aafdcde55956	6455622	d991794f-c28f-4da8-bad3-aafdcde55956	2016-05-08T12:00:21	976		-1			201604290959	103			NS	0
1	4					1					1	4	2016-10-12	2																	2016-05-08T16:13:48.209+05	2016-05-08T16:14:36.487+05	2016-05-08	uuid:39285e12-fd2c-4ee6-bd29-e5cb1c5d6b34	6455623	39285e12-fd2c-4ee6-bd29-e5cb1c5d6b34	2016-05-08T12:00:23	977		-1			201604290959	48			NS	0
1	4					1					1	4	2016-10-19	2																	2016-05-08T16:14:51.986+05	2016-05-08T16:15:43.067+05	2016-05-08	uuid:af8cde8b-d9d5-4e1e-86e4-9f71fd0b7565	6455624	af8cde8b-d9d5-4e1e-86e4-9f71fd0b7565	2016-05-08T12:00:25	978		-1			201604290959	52			NS	0
1	4					1					1	4	2015-10-21	2																	2016-05-08T16:18:08.624+05	2016-05-08T16:18:50.441+05	2016-05-08	uuid:976bc90d-0556-467a-bd9d-3640ae2383ed	6455625	976bc90d-0556-467a-bd9d-3640ae2383ed	2016-05-08T12:00:26	979		-1			201604290959	42			NS	0
1	4					1					1	4	2015-12-01	2																	2016-05-08T16:18:58.108+05	2016-05-08T16:20:04.360+05	2016-05-08	uuid:924b5620-c2c4-4a52-bd3c-a53227d44281	6455626	924b5620-c2c4-4a52-bd3c-a53227d44281	2016-05-08T12:00:28	980		-1			201604290959	66			NS	0
1	4					1					1	4	2015-12-15	2																	2016-05-08T16:20:12.303+05	2016-05-08T16:21:02.623+05	2016-05-08	uuid:ce0ce1ad-39dc-46a1-82af-001080284601	6455627	ce0ce1ad-39dc-46a1-82af-001080284601	2016-05-08T12:00:30	981		-1			201604290959	50			NS	0
1	2			1							1	1	2016-01-15	1	2016-01-15		Positive	3	1	2016-01-15	Positive	3	2	2							2016-05-08T10:57:36.698+04:30	2016-05-08T11:18:42.593+04:30	2016-05-08	uuid:23f7116d-c6cd-4f5f-911e-3137a6bc8179	6455863	23f7116d-c6cd-4f5f-911e-3137a6bc8179	2016-05-08T13:02:53	982		-1			201604290959	1266			0	0
1	2			1							2	1	2016-01-18	1	2016-01-18		Positive	2	1	2016-01-18	Positive	2	1		P-12-d22-p028-16	2016-01-18	2016-01-18				2016-05-08T11:18:44.763+04:30	2016-05-08T11:20:42.570+04:30	2016-05-08	uuid:3bd37b89-edf8-4a7d-8b89-d1783a8ccc15	6455864	3bd37b89-edf8-4a7d-8b89-d1783a8ccc15	2016-05-08T13:02:54	983		-1			201604290959	118			0	0
1	2			1							1	1	2016-01-21	1	2016-01-21		Positive	3	1	2016-01-21	Positive	3	1		P-12-d22-p029-16	2016-01-21	2016-01-22				2016-05-08T11:20:46.236+04:30	2016-05-08T11:22:35.335+04:30	2016-05-08	uuid:538d6d4a-298c-4388-be20-f16fc8e58087	6455865	538d6d4a-298c-4388-be20-f16fc8e58087	2016-05-08T13:02:54	984		-1			201604290959	109			0	0
1	2			1							2	1	2016-02-12	1	2016-02-12		Positive	3	1	2016-02-12	Positive	3	1		P-12-d22-p080-16	2016-02-12	2016-02-12				2016-05-08T11:22:38.731+04:30	2016-05-08T11:26:29.033+04:30	2016-05-08	uuid:5d8eece3-7a22-4917-a006-4d8bc56c7ae1	6455867	5d8eece3-7a22-4917-a006-4d8bc56c7ae1	2016-05-08T13:02:55	985		-1			201604290959	231			0	0
1	2			1							1	1	2016-02-13	1	2016-02-13		Negative		1	2016-02-14	Negative		2	1				P-12-d20-p12-16	2016-02-15	2016-02-15	2016-05-08T11:28:49.315+04:30	2016-05-08T11:30:36.467+04:30	2016-05-08	uuid:7095a0d8-7e8f-49fe-a1e3-ac5d8bdcf568	6455869	7095a0d8-7e8f-49fe-a1e3-ac5d8bdcf568	2016-05-08T13:02:56	986		-1			201604290959	107			0	1
1	2			1							1	1	2016-02-22	1	2016-02-22		Positive	2	1	2016-02-22	Positive	2	1		P-12-20-p132-16	2016-02-21	2016-02-22				2016-05-08T11:30:39.506+04:30	2016-05-08T17:26:03.982+04:30	2016-05-08	uuid:af8b6086-0fef-43a2-9c25-31df9a452d67	6455871	af8b6086-0fef-43a2-9c25-31df9a452d67	2016-05-08T13:02:56	987		-1			201604290959	21324			0	0
1	2			1							1	1	2016-02-18	1	2016-02-18		Positive	2	1	2016-02-19	Positive	3	2	2							2016-05-08T11:32:46.839+04:30	2016-05-08T11:34:05.855+04:30	2016-05-08	uuid:00234927-bf90-49be-8c32-7b3b0f54786b	6455873	00234927-bf90-49be-8c32-7b3b0f54786b	2016-05-08T13:02:57	988		-1			201604290959	79			0	1
1	2			1							2	1	2016-02-24	1	2016-02-24		Positive	4	1	2016-02-24	Positive	4	2	2							2016-05-08T11:34:08.832+04:30	2016-05-08T11:35:43.871+04:30	2016-05-08	uuid:c5d31abe-be22-416c-9ce2-18d3901bac28	6455875	c5d31abe-be22-416c-9ce2-18d3901bac28	2016-05-08T13:02:58	989		-1			201604290959	95			0	0
1	2			1							2	1	2016-03-03	1	2016-03-03		Positive	4	1	2016-03-03	Positive	4	1		P-12-d20-p176-16	2016-03-04	2016-03-05				2016-05-08T11:35:47.414+04:30	2016-05-08T11:38:10.153+04:30	2016-05-08	uuid:ba272b74-6bd0-412f-a841-42c7ac1379a0	6455877	ba272b74-6bd0-412f-a841-42c7ac1379a0	2016-05-08T13:02:58	990		-1			201604290959	143			0	0
1	2			1							1	1	2016-03-05	1	2016-03-05		Negative		1	2016-03-05	Negative		2	1				P-12-d20-p182-16	2016-03-05	2016-03-06	2016-05-08T11:38:12.911+04:30	2016-05-08T11:39:39.085+04:30	2016-05-08	uuid:dca5a1c4-5971-46e7-8db6-9847e856b933	6455879	dca5a1c4-5971-46e7-8db6-9847e856b933	2016-05-08T13:02:59	991		-1			201604290959	87			0	0
1	2			1							2	1	2016-03-05	1	2016-03-05		Positive	3	1	2016-03-05	Positive	3	1		P-12-d20-p220-16	2016-03-05	2016-03-05				2016-05-08T11:39:42.263+04:30	2016-05-08T11:42:08.280+04:30	2016-05-08	uuid:ef7684e3-ee0d-4c7e-9208-3d454e696e53	6455881	ef7684e3-ee0d-4c7e-9208-3d454e696e53	2016-05-08T13:03:00	992		-1			201604290959	146			0	0
1	2			1							2	1	2016-03-14	1	2016-03-14		Positive	4	1	2016-03-14	Positive	4	2	2							2016-05-08T11:42:10.947+04:30	2016-05-08T11:43:45.232+04:30	2016-05-08	uuid:8055c823-0a44-49fd-9f56-8958c3e04551	6455883	8055c823-0a44-49fd-9f56-8958c3e04551	2016-05-08T13:03:00	993		-1			201604290959	95			0	0
1	2			1							2	1	2016-03-20	2																	2016-05-08T11:43:48.124+04:30	2016-05-08T11:44:44.757+04:30	2016-05-08	uuid:57245a41-30f3-4ac4-a69e-b8993f0e900e	6455885	57245a41-30f3-4ac4-a69e-b8993f0e900e	2016-05-08T13:03:01	994		-1			201604290959	56			NS	NS
1	2			3							2	1	2016-01-16	1	2016-01-16		Negative		1	2016-01-17	Negative		2	2							2016-05-08T11:44:58.299+04:30	2016-05-08T11:54:16.645+04:30	2016-05-08	uuid:a021dee1-b3cc-4609-997e-6b9e0271d302	6455887	a021dee1-b3cc-4609-997e-6b9e0271d302	2016-05-08T13:03:02	995		-1			201604290959	558			0	1
1	2			3							2	1	2016-01-22	1	2016-01-22		Negative		1	2016-01-23	Negative		2	2							2016-05-08T11:55:58.702+04:30	2016-05-08T11:57:07.551+04:30	2016-05-08	uuid:c2cfdae3-6079-46ab-93a7-46be1cd751b6	6455889	c2cfdae3-6079-46ab-93a7-46be1cd751b6	2016-05-08T13:03:03	996		-1			201604290959	69			0	1
1	2			3							2	1	2016-01-27	1	2016-01-27		Negative		1	2016-01-28	Negative		2	2							2016-05-08T11:57:10.659+04:30	2016-05-08T11:58:30.980+04:30	2016-05-08	uuid:452371df-f62b-4fe3-bf26-afce00674297	6455891	452371df-f62b-4fe3-bf26-afce00674297	2016-05-08T13:03:03	997		-1			201604290959	80			0	1
1	2			3							2	1	2016-01-30	1	2016-01-30		Positive	3	1	2016-01-31	Positive	3	1		P-12-d09-p050-16	2016-01-30	2016-01-31				2016-05-08T11:58:33.853+04:30	2016-05-08T12:01:06.881+04:30	2016-05-08	uuid:9a3fbc8c-f6ff-4af8-9ac4-71969d6132df	6455893	9a3fbc8c-f6ff-4af8-9ac4-71969d6132df	2016-05-08T13:03:04	998		-1			201604290959	153			0	1
1	2			3							2	1	2016-02-03	1	2016-02-03		Negative		1	2016-02-03	Negative		2	2							2016-05-08T12:01:10.076+04:30	2016-05-08T12:02:38.448+04:30	2016-05-08	uuid:33bf8604-5ba2-42b5-8821-90af323a61e0	6455895	33bf8604-5ba2-42b5-8821-90af323a61e0	2016-05-08T13:03:05	999		-1			201604290959	88			0	0
1	2			3							2	1	2016-02-04	1	2016-02-04		Negative		1	2016-02-05	Negative		2	2							2016-05-08T12:02:41.598+04:30	2016-05-08T17:26:11.000+04:30	2016-05-08	uuid:d9bae4f8-1a2e-48b1-bfae-0f690796eea5	6455897	d9bae4f8-1a2e-48b1-bfae-0f690796eea5	2016-05-08T13:03:05	1000		-1			201604290959	19410			0	1
1	2			3							2	1	2016-02-05	1	2016-02-06		Negative		2				2	2							2016-05-08T12:03:49.375+04:30	2016-05-08T12:04:53.319+04:30	2016-05-08	uuid:3a005ac2-59cb-4a46-a30b-e76d091b3bb1	6455899	3a005ac2-59cb-4a46-a30b-e76d091b3bb1	2016-05-08T13:03:06	1001		-1			201604290959	64			1	NS
1	2			3							1	1	2016-02-06	1	2016-02-06		Negative		1	2016-02-07	Negative		2	2							2016-05-08T12:04:56.035+04:30	2016-05-08T12:06:07.416+04:30	2016-05-08	uuid:712e2475-94b9-4208-8f58-fc68cf3a7bf0	6455901	712e2475-94b9-4208-8f58-fc68cf3a7bf0	2016-05-08T13:03:06	1002		-1			201604290959	71			0	1
1	2			3							1	1	2016-02-09	1	2016-02-09		Negative		1	2016-02-10	Negative		2	2							2016-05-08T12:06:10.772+04:30	2016-05-08T12:07:23.053+04:30	2016-05-08	uuid:f5d0f6e8-f174-4631-b1fd-8ddf81e93f2d	6455903	f5d0f6e8-f174-4631-b1fd-8ddf81e93f2d	2016-05-08T13:03:07	1003		-1			201604290959	73			0	1
1	2			3							2	1	2016-02-09	1	2016-02-09		Negative		1	2016-02-10	Negative		2	2							2016-05-08T12:07:26.028+04:30	2016-05-08T12:08:20.008+04:30	2016-05-08	uuid:bf9f5105-0de6-4ee0-937b-bc6a43e27633	6455905	bf9f5105-0de6-4ee0-937b-bc6a43e27633	2016-05-08T13:03:08	1004		-1			201604290959	54			0	1
1	2			3							1	1	2016-02-12	1	2016-02-12		Negative		1	2016-02-12	Negative		2	2							2016-05-08T12:08:24.041+04:30	2016-05-08T12:09:38.196+04:30	2016-05-08	uuid:171fe2dd-b817-4356-a026-01d364a0eb17	6455907	171fe2dd-b817-4356-a026-01d364a0eb17	2016-05-08T13:03:08	1005		-1			201604290959	74			0	0
1	2			3							1	1	2016-02-14	1	2016-02-14		Negative		1	2016-02-14	Negative		2	1				P-12-d09-p117-16	2016-02-15	2016-02-15	2016-05-08T12:09:40.877+04:30	2016-05-08T12:12:21.405+04:30	2016-05-08	uuid:640c9ab8-7136-40c7-bd9c-3a3e8b2b1f5b	6455908	640c9ab8-7136-40c7-bd9c-3a3e8b2b1f5b	2016-05-08T13:03:09	1006		-1			201604290959	161			0	0
1	2			3							1	1	2016-02-20	1	2016-02-20		Negative		1	2016-02-21	Negative		2	2							2016-05-08T12:12:24.637+04:30	2016-05-08T12:13:36.951+04:30	2016-05-08	uuid:bc8d05ed-3b61-453a-b6c4-92447dbfe8a7	6455910	bc8d05ed-3b61-453a-b6c4-92447dbfe8a7	2016-05-08T13:03:10	1007		-1			201604290959	72			0	1
1	2			3							1	1	2016-02-03	1	2016-02-23		Negative		1	2016-02-23	Negative		2	2							2016-05-08T12:13:39.596+04:30	2016-05-08T12:15:26.541+04:30	2016-05-08	uuid:4911ddbd-afcc-41f4-b754-37d584f7e43d	6455912	4911ddbd-afcc-41f4-b754-37d584f7e43d	2016-05-08T13:03:10	1008		-1			201604290959	107			20	0
1	2			3							1	1	2016-02-23	1	2016-02-23		Negative		1	2016-02-24	Negative		2	2							2016-05-08T12:15:29.322+04:30	2016-05-08T12:16:29.984+04:30	2016-05-08	uuid:0511947b-0f99-4584-8a36-8ae5d9b16aff	6455914	0511947b-0f99-4584-8a36-8ae5d9b16aff	2016-05-08T13:03:11	1009		-1			201604290959	60			0	1
1	2			3							1	1	2016-02-25	1	2016-02-25		Negative		1	2016-02-26	Negative		2	2							2016-05-08T12:16:32.871+04:30	2016-05-08T12:17:34.333+04:30	2016-05-08	uuid:e8489291-0d5c-4f40-8fcc-a1517336b144	6455915	e8489291-0d5c-4f40-8fcc-a1517336b144	2016-05-08T13:03:12	1010		-1			201604290959	62			0	1
1	2			3							1	1	2016-03-02	1	2016-03-03		Negative		1	2016-03-03	Negative		2	2							2016-05-08T12:17:36.888+04:30	2016-05-08T12:20:44.594+04:30	2016-05-08	uuid:fb6b41e4-0e94-4891-ba2e-de3aa482cc3c	6455918	fb6b41e4-0e94-4891-ba2e-de3aa482cc3c	2016-05-08T13:03:12	1011		-1			201604290959	188			1	0
1	2			3							2	1	2016-03-02	1	2016-03-03		Negative		2				2	2							2016-05-08T12:20:47.775+04:30	2016-05-08T12:21:51.599+04:30	2016-05-08	uuid:b8ac6bc4-cbe5-4545-8de5-5fe96c652636	6455921	b8ac6bc4-cbe5-4545-8de5-5fe96c652636	2016-05-08T13:03:14	1012		-1			201604290959	64			1	NS
1	2			3							2	1	2016-03-02	1	2016-03-02		Negative		1	2016-03-03	Negative		2	2							2016-05-08T12:21:55.115+04:30	2016-05-08T12:22:55.601+04:30	2016-05-08	uuid:7d772f2e-2852-426c-9013-6bd75205ec30	6455923	7d772f2e-2852-426c-9013-6bd75205ec30	2016-05-08T13:03:15	1013		-1			201604290959	60			0	1
1	2			3							1	1	2016-03-04	1	2016-03-04		Negative		1	2016-03-05	Negative		2	2							2016-05-08T12:22:58.260+04:30	2016-05-08T12:23:59.420+04:30	2016-05-08	uuid:2489c8dd-f8aa-4dda-a855-4d5e314ce66e	6455925	2489c8dd-f8aa-4dda-a855-4d5e314ce66e	2016-05-08T13:03:15	1014		-1			201604290959	61			0	1
1	2			3							2	1	2016-03-08	1	2016-03-08		Negative		1	2016-03-09	Negative		2	2							2016-05-08T12:24:02.096+04:30	2016-05-08T12:25:00.099+04:30	2016-05-08	uuid:8c443813-03d6-406d-8a77-ddbcb1338c30	6455927	8c443813-03d6-406d-8a77-ddbcb1338c30	2016-05-08T13:03:16	1015		-1			201604290959	58			0	1
1	2			3							2	1	2016-03-12	1	2016-03-12		Negative		1	2016-03-13	Negative		2	2							2016-05-08T12:25:03.335+04:30	2016-05-08T12:26:56.427+04:30	2016-05-08	uuid:14a7379e-2f87-4c9f-a404-ed2c25fe467e	6455929	14a7379e-2f87-4c9f-a404-ed2c25fe467e	2016-05-08T13:03:17	1016		-1			201604290959	113			0	1
1	2			3							2	1	2016-03-15	1	2016-03-15		Negative		1	2016-03-16	Negative		2	2							2016-05-08T12:27:00.045+04:30	2016-05-08T12:28:05.280+04:30	2016-05-08	uuid:253d0aca-84f1-4dc0-b427-8d31f6c7bb74	6455932	253d0aca-84f1-4dc0-b427-8d31f6c7bb74	2016-05-08T13:03:17	1017		-1			201604290959	65			0	1
1	2			3							2	1	2016-03-15	1	2016-03-15		Negative		1	2016-03-16	Negative		2	2							2016-05-08T12:28:08.174+04:30	2016-05-08T12:29:11.443+04:30	2016-05-08	uuid:00257964-4637-4697-9a8a-521241165d79	6455934	00257964-4637-4697-9a8a-521241165d79	2016-05-08T13:03:18	1018		-1			201604290959	63			0	1
1	2			3							1	1	2016-03-16	1	2016-03-16		Negative		1	2016-03-17	Negative		2	1				P-11-d09-p232-16	2016-02-18	2016-03-19	2016-05-08T12:29:15.208+04:30	2016-05-08T12:30:52.488+04:30	2016-05-08	uuid:9623af43-0356-4575-9b2a-7def99bafc96	6455936	9623af43-0356-4575-9b2a-7def99bafc96	2016-05-08T13:03:19	1019		-1			201604290959	97			0	1
1	2			3							1	1	2016-03-17	1	2016-03-17		Negative		1	2016-03-18	Negative		2	2							2016-05-08T12:30:56.793+04:30	2016-05-08T12:31:45.452+04:30	2016-05-08	uuid:4d56bcd3-6572-4af5-b958-592b6d771131	6455939	4d56bcd3-6572-4af5-b958-592b6d771131	2016-05-08T13:03:19	1020		-1			201604290959	49			0	1
1	2			3							1	1	2016-03-18	1	2016-03-18		Negative		1	2016-03-19	Negative		2	1				P-12-d09-p236-16	2016-03-19	2016-03-20	2016-05-08T12:31:48.285+04:30	2016-05-08T12:33:27.220+04:30	2016-05-08	uuid:75fafd94-1a47-4c28-9fb9-8d52e3409887	6455943	75fafd94-1a47-4c28-9fb9-8d52e3409887	2016-05-08T13:03:20	1021		-1			201604290959	99			0	1
1	2			3							2	1	2016-03-18	1	2016-03-18		Negative		1	2016-03-19	Negative		2	2							2016-05-08T12:33:30.741+04:30	2016-05-08T12:34:42.644+04:30	2016-05-08	uuid:b11ff4eb-4158-46da-8d17-26738f7928f7	6455945	b11ff4eb-4158-46da-8d17-26738f7928f7	2016-05-08T13:03:21	1022		-1			201604290959	72			0	1
1	2			3							1	1	2016-03-21	1	2016-03-21		Negative		1	2016-03-22	Negative		2	2							2016-05-08T12:34:45.738+04:30	2016-05-08T12:35:43.655+04:30	2016-05-08	uuid:0138d4f5-1d36-4e3f-843a-93dc1b51984e	6455948	0138d4f5-1d36-4e3f-843a-93dc1b51984e	2016-05-08T13:03:21	1023		-1			201604290959	58			0	1
1	2			3							1	1	2016-03-30	1	2016-03-30		Negative		1	2016-03-31	Negative		2	2							2016-05-08T12:35:46.741+04:30	2016-05-08T12:36:38.673+04:30	2016-05-08	uuid:38c7322b-2e41-49b1-8c2a-e4c1898e8b37	6455950	38c7322b-2e41-49b1-8c2a-e4c1898e8b37	2016-05-08T13:03:22	1024		-1			201604290959	52			0	1
1	2			3							2	1	2016-03-31	1	2016-03-31		Negative		1	2016-03-31	Negative		2	2							2016-05-08T12:36:41.494+04:30	2016-05-08T12:37:49.199+04:30	2016-05-08	uuid:20002151-496e-45c6-a5ec-8912fa9a5858	6455953	20002151-496e-45c6-a5ec-8912fa9a5858	2016-05-08T13:03:23	1025		-1			201604290959	68			0	0
1	2			2							2	1	2016-02-03	1	2016-02-03		Negative		1	2016-02-03	Negative		2	1				P-12-d12-p063-16	2016-02-04	2016-02-05	2016-05-08T15:16:33.692+04:30	2016-05-08T15:19:07.522+04:30	2016-05-08	uuid:facc2495-6838-41a4-9e12-da48878f2258	6455956	facc2495-6838-41a4-9e12-da48878f2258	2016-05-08T13:03:23	1026		-1			201604290959	154			0	0
1	2			2							1	1	2016-02-03	1	2016-02-03		Negative		1	2016-02-04	Negative		2	1				P-12-d12-p064-16	2016-02-04	2016-02-05	2016-05-08T15:19:10.193+04:30	2016-05-08T15:20:48.657+04:30	2016-05-08	uuid:ed000185-672c-47e3-8146-ea8f4836954a	6455957	ed000185-672c-47e3-8146-ea8f4836954a	2016-05-08T13:03:24	1027		-1			201604290959	98			0	1
1	2			2							1	1	2016-02-03	1	2016-02-03		Negative		1	2016-02-03	Negative		2	1				P-12-d12-p065-16	2016-02-04	2016-02-05	2016-05-08T15:20:51.699+04:30	2016-05-08T15:22:14.096+04:30	2016-05-08	uuid:2f72590f-e26d-4019-84c3-33f87de06007	6455958	2f72590f-e26d-4019-84c3-33f87de06007	2016-05-08T13:03:24	1028		-1			201604290959	83			0	0
1	2			2							2	1	2016-02-03	1	2016-02-03		Negative		1	2016-02-04	Negative		2	1				P-12-d12-p066-16	2016-02-04	2016-02-05	2016-05-08T15:22:17.393+04:30	2016-05-08T15:23:43.469+04:30	2016-05-08	uuid:0e1b5206-17b1-4315-b82c-e0236758c343	6455959	0e1b5206-17b1-4315-b82c-e0236758c343	2016-05-08T13:03:25	1029		-1			201604290959	86			0	1
1	2			2							2	1	2016-02-03	1	2016-02-03		Negative		1	2016-02-03	Negative		2	1				P-12-d12-p067-16	2016-02-04	2016-02-05	2016-05-08T15:23:46.290+04:30	2016-05-08T15:25:06.148+04:30	2016-05-08	uuid:d25d0a9e-06cf-4abd-a390-a73c519ef6ba	6455961	d25d0a9e-06cf-4abd-a390-a73c519ef6ba	2016-05-08T13:03:26	1030		-1			201604290959	80			0	0
1	2			2							1	1	2016-02-03	1	2016-02-03		Negative		1	2016-02-03	Negative		2	1				P-12-d12-p069-16	2016-03-06	2016-02-07	2016-05-08T15:25:10.425+04:30	2016-05-08T15:26:28.770+04:30	2016-05-08	uuid:fce50d2d-4d15-4429-a16b-6f88b16652d3	6455964	fce50d2d-4d15-4429-a16b-6f88b16652d3	2016-05-08T13:03:26	1031		-1			201604290959	78			0	0
1	2			2							1	1	2016-02-04	1	2016-02-04		Positive	2	1	2016-02-04	Positive	2	1		P-12-d12-p070-16	2016-02-06	2016-02-07				2016-05-08T15:26:31.748+04:30	2016-05-08T15:27:50.099+04:30	2016-05-08	uuid:e4b6f847-905d-450e-b351-38163def0e95	6455966	e4b6f847-905d-450e-b351-38163def0e95	2016-05-08T13:03:27	1032		-1			201604290959	79			0	0
1	2			2							1	1	2016-02-05	1	2016-02-05		Negative		1	2016-02-05	Negative		2	1				P-12-d12-p071-12	2016-02-06	2016-02-07	2016-05-08T15:27:52.933+04:30	2016-05-08T15:29:16.119+04:30	2016-05-08	uuid:975073a2-638b-42ea-8b2c-0343a454ba19	6455968	975073a2-638b-42ea-8b2c-0343a454ba19	2016-05-08T13:03:28	1033		-1			201604290959	84			0	0
1	2			2							1	1	2016-02-04	1	2016-02-04		Positive	4	1	2016-02-04	Positive	4	1		P-12-d12-p072-16	2016-02-04	2016-02-05				2016-05-08T15:29:22.554+04:30	2016-05-08T15:30:48.770+04:30	2016-05-08	uuid:feba5b2d-5b88-4029-ad74-b121774b9c7d	6455970	feba5b2d-5b88-4029-ad74-b121774b9c7d	2016-05-08T13:03:28	1034		-1			201604290959	86			0	0
1	2			2							2	1	2016-02-06	1	2016-02-06		Negative		1	2016-02-06	Negative		2	1				P-12-d12-p086-16	2016-02-08	2016-02-09	2016-05-08T15:30:52.063+04:30	2016-05-08T15:32:10.854+04:30	2016-05-08	uuid:9e02cb0b-2fbb-4aad-bd7a-6dbedb394e26	6455971	9e02cb0b-2fbb-4aad-bd7a-6dbedb394e26	2016-05-08T13:03:29	1035		-1			201604290959	78			0	0
1	2			2							1	1	2016-02-06	1	2016-02-06		Negative		1	2016-02-06	Negative		2	1				P-12-d12-p087-16	2016-02-08	2016-02-09	2016-05-08T15:32:13.714+04:30	2016-05-08T15:33:31.355+04:30	2016-05-08	uuid:353069bd-a471-4d91-adc8-72204f3d5a8a	6455972	353069bd-a471-4d91-adc8-72204f3d5a8a	2016-05-08T13:03:30	1036		-1			201604290959	78			0	0
1	2			2							1	1	2016-02-07	1	2016-02-07		Negative		1	2016-02-08	Negative		2	1				P-12-d12-p088-16	2016-02-08	2016-02-09	2016-05-08T15:33:34.927+04:30	2016-05-08T15:35:07.695+04:30	2016-05-08	uuid:a60b2d46-f5b8-4805-b558-9ab9985c385e	6455973	a60b2d46-f5b8-4805-b558-9ab9985c385e	2016-05-08T13:03:30	1037		-1			201604290959	93			0	1
1	2			2							1	1	2016-02-07	1	2016-02-07		Negative		1	2016-02-07	Negative		2	1				P-12-d12-p090-16	2016-02-08	2016-02-09	2016-05-08T15:35:10.281+04:30	2016-05-08T15:36:48.748+04:30	2016-05-08	uuid:19c0da55-a894-46fb-bc28-3702c2de9f86	6455974	19c0da55-a894-46fb-bc28-3702c2de9f86	2016-05-08T13:03:31	1038		-1			201604290959	98			0	0
1	2			2							1	1	2016-02-08	1	2016-02-08		Negative		1	2016-02-08	Negative		2	1				P-12-d12-p091-16	2016-02-09	2016-02-10	2016-05-08T15:36:52.004+04:30	2016-05-08T15:38:16.964+04:30	2016-05-08	uuid:6df06b2b-6bbe-489d-a142-516ec3ce7bea	6455975	6df06b2b-6bbe-489d-a142-516ec3ce7bea	2016-05-08T13:03:32	1039		-1			201604290959	84			0	0
1	2			2							2	1	2016-02-10	1	2016-02-10		Positive	3	1	2016-02-11	Positive	3	1		P-12-d12-p095-16	2016-02-11	2016-02-12				2016-05-08T15:38:19.840+04:30	2016-05-08T15:39:44.291+04:30	2016-05-08	uuid:04f0b1a8-3d7d-4ac9-bae4-ed0460e0b105	6455976	04f0b1a8-3d7d-4ac9-bae4-ed0460e0b105	2016-05-08T13:03:32	1040		-1			201604290959	85			0	1
1	2			2							1	1	2016-02-10	1	2016-02-10		Negative		1	2016-02-10	Negative		2	1				P-12-d12-p096-16	2016-02-10	2016-02-11	2016-05-08T15:39:47.285+04:30	2016-05-08T15:41:00.020+04:30	2016-05-08	uuid:316fe132-26c3-4f90-84cb-f6f4b7475ff1	6455977	316fe132-26c3-4f90-84cb-f6f4b7475ff1	2016-05-08T13:03:33	1041		-1			201604290959	73			0	0
1	2			2							2	1	2016-02-10	1	2016-02-10		Positive	2	1	2016-02-10	Positive	2	1		P-12-p12-p098-16	2016-02-11	2016-02-12				2016-05-08T15:41:02.850+04:30	2016-05-08T15:42:13.111+04:30	2016-05-08	uuid:0164d7bd-c981-48d2-9423-461579c3ca70	6455978	0164d7bd-c981-48d2-9423-461579c3ca70	2016-05-08T13:03:34	1042		-1			201604290959	71			0	0
1	2			2							1	1	2016-02-10	1	2016-02-10		Positive	4	1	2016-02-11	Positive	4	1		P-12-d12-p106-16	2016-02-12	2016-02-12				2016-05-08T15:42:15.948+04:30	2016-05-08T17:26:17.941+04:30	2016-05-08	uuid:f1e70e12-2f48-460e-b7ee-c4cedf41119e	6455979	f1e70e12-2f48-460e-b7ee-c4cedf41119e	2016-05-08T13:03:34	1043		-1			201604290959	6242			0	1
1	2			2							2	1	2016-02-10	1	2016-02-10		Positive	2	1	2016-02-10	Positive	2	1		P-12-d12-p108-16	2016-02-13	2016-02-14				2016-05-08T15:43:47.898+04:30	2016-05-08T15:45:11.101+04:30	2016-05-08	uuid:54ec8322-7220-4232-bc2e-9772b271ca78	6455980	54ec8322-7220-4232-bc2e-9772b271ca78	2016-05-08T13:03:35	1044		-1			201604290959	84			0	0
1	2			2							1	1	2016-02-11	1	2016-02-11		Positive	4	1	2016-02-11	Positive	4	1		P-12-d12-p109-16	2016-02-13	2016-02-14				2016-05-08T15:45:14.205+04:30	2016-05-08T15:46:28.471+04:30	2016-05-08	uuid:0374f24b-6695-4a4b-8ea9-051cbcab5fbb	6455981	0374f24b-6695-4a4b-8ea9-051cbcab5fbb	2016-05-08T13:03:36	1045		-1			201604290959	74			0	0
1	2			2							1	1	2016-02-11	1	2016-02-11		Positive	2	1	2016-02-11	Positive	2	1		P-12-d12-p110-16	2016-02-13	2016-02-14				2016-05-08T15:46:31.328+04:30	2016-05-08T15:47:56.942+04:30	2016-05-08	uuid:a1db9030-d61a-4904-9204-6dc09b2d4b3d	6455982	a1db9030-d61a-4904-9204-6dc09b2d4b3d	2016-05-08T13:03:36	1046		-1			201604290959	85			0	0
1	2			2							1	1	2016-02-12	1	2016-02-12		Positive	2	1	2016-02-12	Positive	2	1		P-12-d12-p111-16	2016-02-13	2016-02-14				2016-05-08T15:48:06.444+04:30	2016-05-08T15:49:29.436+04:30	2016-05-08	uuid:378654c4-4042-4411-9d74-dedfd7e95d39	6455983	378654c4-4042-4411-9d74-dedfd7e95d39	2016-05-08T13:03:37	1047		-1			201604290959	83			0	0
1	2			2							1	1	2016-02-12	1	2016-02-12		Positive	3	1	2016-02-13	Positive	3	1		P-12-d12-p112-16	2016-02-13	2016-02-14				2016-05-08T15:49:32.324+04:30	2016-05-08T15:50:46.063+04:30	2016-05-08	uuid:e7d9b2b7-5aac-4bf3-9f6f-dce24ea46279	6455984	e7d9b2b7-5aac-4bf3-9f6f-dce24ea46279	2016-05-08T13:03:38	1048		-1			201604290959	74			0	1
1	2			2							2	1	2016-02-16	1	2016-02-16		Positive	4	1	2016-02-16	Positive	4	1		P-12-d12-p124-16	2016-02-17	2016-02-18				2016-05-08T15:50:49.796+04:30	2016-05-08T15:52:28.811+04:30	2016-05-08	uuid:ed932ee6-46e5-40e7-b2b2-2508c520e2c3	6455985	ed932ee6-46e5-40e7-b2b2-2508c520e2c3	2016-05-08T13:03:38	1049		-1			201604290959	99			0	0
1	2			2							2	1	2016-02-17	1	2016-02-17		Positive	4	1	2016-02-17	Positive	4	1		P-12-d12-p125-16	2016-02-18	2016-02-19				2016-05-08T15:52:31.292+04:30	2016-05-08T15:53:54.911+04:30	2016-05-08	uuid:bfe6ea9e-4e51-4be5-ad00-39f83273fe26	6455986	bfe6ea9e-4e51-4be5-ad00-39f83273fe26	2016-05-08T13:03:39	1050		-1			201604290959	83			0	0
1	2			2							2	1	2016-02-18	1	2016-02-18		Positive	3	1	2016-02-18	Positive	3	1		P-12-d12-p128-16	2016-02-17	2016-02-18				2016-05-08T15:53:57.958+04:30	2016-05-08T15:55:16.656+04:30	2016-05-08	uuid:d7bb7793-48a4-4cb3-ae8d-fb7021006e50	6455987	d7bb7793-48a4-4cb3-ae8d-fb7021006e50	2016-05-08T13:03:40	1051		-1			201604290959	79			0	0
1	2			2							1	1	2016-02-19	1	2016-02-19		Positive	1	1	2016-02-20	Positive	1	1		P-12-d12-p129-16	2016-02-20	2016-02-21				2016-05-08T15:55:20.847+04:30	2016-05-08T15:57:38.985+04:30	2016-05-08	uuid:46016010-6b9a-4766-901e-d7d9616848b8	6455988	46016010-6b9a-4766-901e-d7d9616848b8	2016-05-08T13:03:40	1052		-1			201604290959	138			0	1
1	2			2							2	1	2016-02-21	1	2016-02-21		Negative		1	2016-02-22	Negative		2	1				P-12-d12-p137-16	2016-02-22	2016-02-23	2016-05-08T15:57:41.543+04:30	2016-05-08T15:59:01.318+04:30	2016-05-08	uuid:5d633aa5-9cbd-4466-9f1a-3f9294d574dc	6455989	5d633aa5-9cbd-4466-9f1a-3f9294d574dc	2016-05-08T13:03:41	1053		-1			201604290959	80			0	1
1	2			2							2	1	2016-02-21	1	2016-02-21		Positive	2	1	2016-02-21	Positive	2	1		P-12-d12-p138-16	2016-02-22	2016-02-23				2016-05-08T15:59:03.972+04:30	2016-05-08T16:00:43.313+04:30	2016-05-08	uuid:28a0d665-1b21-4163-b603-448d632bd021	6455990	28a0d665-1b21-4163-b603-448d632bd021	2016-05-08T13:03:42	1054		-1			201604290959	100			0	0
1	2			2							2	1	2016-02-22	1	2016-02-22		Negative		1	2016-02-23	Negative		2	1				P-12-d12-p139-16	2016-02-22	2016-02-23	2016-05-08T16:00:46.569+04:30	2016-05-08T16:02:11.035+04:30	2016-05-08	uuid:09d94d34-9a96-4602-bcab-4ff00aab9fc2	6455991	09d94d34-9a96-4602-bcab-4ff00aab9fc2	2016-05-08T13:03:42	1055		-1			201604290959	85			0	1
1	2			2							1	1	2016-02-23	1	2016-02-23		Positive	2	1	2016-02-24	Positive	4	1		P-12-d12-p140-16	2016-02-24	2016-02-25				2016-05-08T16:02:14.482+04:30	2016-05-08T16:03:40.735+04:30	2016-05-08	uuid:1724ec36-6833-45f8-932d-299a6e9e1859	6455992	1724ec36-6833-45f8-932d-299a6e9e1859	2016-05-08T13:03:43	1056		-1			201604290959	86			0	1
1	2			2							1	1	2016-02-23	1	2016-02-23		Negative		1	2016-02-24	Negative		2	1				P-12-d12-p141-16	2016-02-24	2016-02-25	2016-05-08T16:03:43.559+04:30	2016-05-08T16:04:51.703+04:30	2016-05-08	uuid:c7e9d062-6302-4d1d-b28e-16002423a486	6455993	c7e9d062-6302-4d1d-b28e-16002423a486	2016-05-08T13:03:43	1057		-1			201604290959	68			0	1
1	2			2							1	2	2016-02-24	1	2016-02-24		Positive	2	1	2016-02-25	Positive	2	1		P-12-d12-p146-16	2016-02-25	2016-02-26				2016-05-08T16:04:55.812+04:30	2016-05-08T16:06:16.837+04:30	2016-05-08	uuid:5ff1aa71-bd12-4d36-9074-43ac249a3f4e	6455994	5ff1aa71-bd12-4d36-9074-43ac249a3f4e	2016-05-08T13:03:44	1058		-1			201604290959	81			0	1
1	2			2							2	1	2016-02-24	1	2016-02-24		Negative		1	2016-02-25	Negative		2	1				P-12-d12-p147-16	2016-02-25	2016-02-26	2016-05-08T16:06:19.331+04:30	2016-05-08T16:08:09.601+04:30	2016-05-08	uuid:b578eb6e-1bfc-47ed-93ba-829af3eab0e0	6455995	b578eb6e-1bfc-47ed-93ba-829af3eab0e0	2016-05-08T13:03:45	1059		-1			201604290959	110			0	1
1	2			2							1	1	2016-02-24	1	2016-02-24		Positive	4	1	2016-02-25	Positive	4	1		P-12-d12-p148-16	2016-02-25	2016-02-26				2016-05-08T16:08:11.889+04:30	2016-05-08T16:10:02.609+04:30	2016-05-08	uuid:4bb24d6f-622c-4350-97d2-eba046942a5e	6455996	4bb24d6f-622c-4350-97d2-eba046942a5e	2016-05-08T13:03:45	1060		-1			201604290959	111			0	1
1	2			2							2	1	2016-02-24	1	2016-02-24		Positive	4	1	2016-02-24	Positive	4	1		P-12-d12-p149-16	2016-02-25	2016-02-26				2016-05-08T16:12:11.179+04:30	2016-05-08T16:13:43.952+04:30	2016-05-08	uuid:4d32f566-bbde-4b3a-9874-ac8e460c186c	6455997	4d32f566-bbde-4b3a-9874-ac8e460c186c	2016-05-08T13:03:46	1061		-1			201604290959	92			0	0
1	2			2							1	1	2016-02-24	1	2016-02-24		Negative		1	2016-02-25	Negative		2	1				P-12-d12-p150-16	2016-02-25	2016-02-26	2016-05-08T16:13:48.364+04:30	2016-05-08T16:17:00.494+04:30	2016-05-08	uuid:814df25a-34e7-404d-94f3-26919bbd41c6	6455998	814df25a-34e7-404d-94f3-26919bbd41c6	2016-05-08T13:03:47	1062		-1			201604290959	192			0	1
1	2			2							2	1	2016-02-25	1	2016-02-25		Negative		1	2016-02-26	Negative		2	1				P-12-d12-p151-16	2016-02-25	2016-02-26	2016-05-08T16:17:03.651+04:30	2016-05-08T16:18:23.313+04:30	2016-05-08	uuid:e03f95dd-0667-4b1a-ae28-ee63a97ea772	6455999	e03f95dd-0667-4b1a-ae28-ee63a97ea772	2016-05-08T13:03:47	1063		-1			201604290959	80			0	1
1	2			2							1	1	2016-02-28	1	2016-02-28		Negative		1	2016-02-29	Negative		2	1				P-12-d12-p160-16	2016-02-29	2016-02-29	2016-05-08T16:18:27.041+04:30	2016-05-08T16:20:03.823+04:30	2016-05-08	uuid:a88604cd-511f-47a9-8b81-839a9a96282a	6456000	a88604cd-511f-47a9-8b81-839a9a96282a	2016-05-08T13:03:48	1064		-1			201604290959	96			0	1
1	2			2							2	1	2016-02-28	1	2016-02-28		Negative		1	2016-02-29	Negative		2	1				P-12-d12-p161-16	2016-02-29	2016-02-29	2016-05-08T16:20:09.424+04:30	2016-05-08T16:21:55.057+04:30	2016-05-08	uuid:9f984715-7569-49cb-a2e7-7d7b0d405806	6456001	9f984715-7569-49cb-a2e7-7d7b0d405806	2016-05-08T13:03:49	1065		-1			201604290959	106			0	1
1	2			2							1	1	2016-02-28	1	2016-02-28		Negative		1	2016-02-29	Negative		2	1				P-12-d12-p162-16	2016-02-29	2016-02-29	2016-05-08T16:21:58.069+04:30	2016-05-08T16:24:04.801+04:30	2016-05-08	uuid:2d3b8af9-1b1e-4348-a10f-3049630bbdbe	6456002	2d3b8af9-1b1e-4348-a10f-3049630bbdbe	2016-05-08T13:03:49	1066		-1			201604290959	126			0	1
1	2			2							1	1	2016-02-06	1	2016-02-06		Positive	2	1	2016-02-06	Positive	2	1		P-12-d12-p089-16	2016-02-08	2016-02-09				2016-05-08T16:24:08.363+04:30	2016-05-08T16:26:02.818+04:30	2016-05-08	uuid:2b612e74-e4f4-4ab3-a4eb-47c243273992	6456003	2b612e74-e4f4-4ab3-a4eb-47c243273992	2016-05-08T13:03:50	1067		-1			201604290959	114			0	0
1	2			2							2	1	2016-02-24	1	2016-02-24		Negative		1	2016-02-25	Negative		2	2							2016-05-08T16:26:54.176+04:30	2016-05-08T16:27:46.005+04:30	2016-05-08	uuid:a721b180-1e0f-406b-94c4-7d2975bccfdf	6456004	a721b180-1e0f-406b-94c4-7d2975bccfdf	2016-05-08T13:03:51	1068		-1			201604290959	52			0	1
1	2			2							2	1	2016-03-08	1	2016-03-08		Negative		1	2016-03-08	Negative		2	2							2016-05-08T16:27:48.536+04:30	2016-05-08T16:29:11.114+04:30	2016-05-08	uuid:cd4eb88e-a0e1-4182-bc96-9e55492d3825	6456005	cd4eb88e-a0e1-4182-bc96-9e55492d3825	2016-05-08T13:03:51	1069		-1			201604290959	83			0	0
1	2			2							1	1	2016-02-01	1	2016-02-01		Negative		1	2016-02-01	Negative		2	2							2016-05-08T16:29:22.479+04:30	2016-05-08T16:30:25.984+04:30	2016-05-08	uuid:5ddb6f6e-5696-494a-852b-7f84ffeb6e7a	6456006	5ddb6f6e-5696-494a-852b-7f84ffeb6e7a	2016-05-08T13:03:52	1070		-1			201604290959	63			0	0
1	2			2							1	2	2016-03-01	1	2016-03-01		Positive	4	1	2016-03-01	Positive	4	1		P-12-d12-p167-16	2016-02-02	2016-03-03				2016-05-08T16:49:31.830+04:30	2016-05-08T17:26:26.246+04:30	2016-05-08	uuid:ff2c6293-5f03-4325-8ea1-24ef0b60c3aa	6456007	ff2c6293-5f03-4325-8ea1-24ef0b60c3aa	2016-05-08T13:03:52	1071		-1			201604290959	2215			0	0
1	2			2							1	1	2016-03-01	1	2016-03-01		Positive	4	1	2016-03-01	Positive	4	1		P-12-d12-p168-16	2016-03-02	2016-03-03				2016-05-08T16:54:15.722+04:30	2016-05-08T16:56:03.505+04:30	2016-05-08	uuid:974804a0-7e57-4cc6-8869-10e2bb162508	6456009	974804a0-7e57-4cc6-8869-10e2bb162508	2016-05-08T13:03:53	1072		-1			201604290959	108			0	0
1	2			2							1	1	2016-03-03	1	2016-03-03		Positive	3	2				1		P-12-d12-p171-16	2016-03-03	2016-03-03				2016-05-08T16:56:06.000+04:30	2016-05-08T16:57:51.821+04:30	2016-05-08	uuid:e11c0cc2-902b-4641-a10e-2fe0a74e3b22	6456010	e11c0cc2-902b-4641-a10e-2fe0a74e3b22	2016-05-08T13:03:54	1073		-1			201604290959	105			0	NS
1	2			2							1	1	2016-03-01	1	2016-03-01		Positive	3	1	2016-03-01	Positive	3	1		P-12-d12-p172-16	2016-03-03	2016-03-03				2016-05-08T16:57:54.548+04:30	2016-05-08T16:59:26.008+04:30	2016-05-08	uuid:8041751e-700d-4ca1-811d-aa4451d6b578	6456011	8041751e-700d-4ca1-811d-aa4451d6b578	2016-05-08T13:03:54	1074		-1			201604290959	92			0	0
1	2			2							2	1	2016-03-01	1	2016-03-01		Negative		1	2016-03-01	Negative		2	1				P-12-d12-p176-16	2016-03-03	2016-03-03	2016-05-08T16:59:28.364+04:30	2016-05-08T17:00:46.070+04:30	2016-05-08	uuid:519180f3-d954-4d3b-9151-75712b487e79	6456012	519180f3-d954-4d3b-9151-75712b487e79	2016-05-08T13:03:55	1075		-1			201604290959	78			0	0
1	2			2							2	1	2016-03-02	1	2016-03-02		Positive	4	1	2016-03-03	Positive	4	1		P-12-d12-p174-16	2016-03-03	2016-03-04				2016-05-08T17:00:48.934+04:30	2016-05-08T17:03:43.216+04:30	2016-05-08	uuid:2ef30447-7d05-436e-ae5f-09e5ebff6a37	6456013	2ef30447-7d05-436e-ae5f-09e5ebff6a37	2016-05-08T13:03:56	1076		-1			201604290959	175			0	1
1	2			2							2	1	2016-03-29	1	2016-03-29		Positive	4	1	2016-04-01	Positive	4	1		P-12-d12-p177-16	2016-04-03	2016-04-03				2016-05-08T17:03:46.456+04:30	2016-05-08T17:05:20.111+04:30	2016-05-08	uuid:44948755-cfd6-4546-a450-d5e3a81f91be	6456014	44948755-cfd6-4546-a450-d5e3a81f91be	2016-05-08T13:03:56	1077		-1			201604290959	94			0	3
1	2			2							1	1	2016-03-03	1	2016-03-03		Positive	3	1	2016-03-03	Positive	3	1		P-12-d12-p180-16	2016-03-04	2016-03-04				2016-05-08T17:05:24.085+04:30	2016-05-08T17:07:03.243+04:30	2016-05-08	uuid:c9c4fc7f-636a-4e37-8dcd-c4a627fde5ea	6456015	c9c4fc7f-636a-4e37-8dcd-c4a627fde5ea	2016-05-08T13:03:57	1078		-1			201604290959	99			0	0
1	2			2							1	1	2016-03-03	1	2016-03-03		Negative		1	2016-03-04	Negative		2	1				P-12-d12-181-16	2016-03-04	2016-03-04	2016-05-08T17:07:06.183+04:30	2016-05-08T17:08:37.615+04:30	2016-05-08	uuid:a5c2ac3e-caad-4c37-8dd1-fffeb7e93d41	6456016	a5c2ac3e-caad-4c37-8dd1-fffeb7e93d41	2016-05-08T13:03:58	1079		-1			201604290959	91			0	1
1	2			2							2	1	2016-03-07	1	2016-03-07		Positive	4	1	2016-03-07	Positive	4	1		P-12-d12-p198-16	2016-03-07	2016-03-07				2016-05-08T17:08:41.518+04:30	2016-05-08T17:10:06.649+04:30	2016-05-08	uuid:29c4751c-8ff9-4b85-b273-2e26fb53e9b5	6456017	29c4751c-8ff9-4b85-b273-2e26fb53e9b5	2016-05-08T13:03:58	1080		-1			201604290959	85			0	0
1	2			2							1	1	2016-03-07	1	2016-03-07		Positive	2	1	2016-03-08	Positive	2	1		P-12-d12-p202-16	2016-03-08	2016-03-09				2016-05-08T17:10:11.593+04:30	2016-05-08T17:11:40.141+04:30	2016-05-08	uuid:e4791709-f4a0-45d4-ab1c-94ec89b7955a	6456018	e4791709-f4a0-45d4-ab1c-94ec89b7955a	2016-05-08T13:03:59	1081		-1			201604290959	89			0	1
1	2			2							1	1	2016-03-08	1	2016-03-08		Negative		1	2016-03-09	Negative		2	1				P-12-d12-p204-16	2016-03-08	2016-03-09	2016-05-08T17:11:44.144+04:30	2016-05-08T17:13:17.510+04:30	2016-05-08	uuid:6ececf0a-3c71-4e3f-b8b7-a69758acb20f	6456019	6ececf0a-3c71-4e3f-b8b7-a69758acb20f	2016-05-08T13:04:00	1082		-1			201604290959	93			0	1
1	2			2							2	1	2016-03-08	1	2016-03-08		Negative		1	2016-03-09	Negative		2	1				P-12-d12-p205-16	2016-03-08	2016-03-08	2016-05-08T17:13:20.443+04:30	2016-05-08T17:14:49.348+04:30	2016-05-08	uuid:9cd6b71d-c0a1-42fc-9af5-7e85153e2409	6456020	9cd6b71d-c0a1-42fc-9af5-7e85153e2409	2016-05-08T13:04:00	1083		-1			201604290959	89			0	1
1	2			2							1	1	2016-03-11	1	2016-03-11		Positive	4	1	2016-03-11	Positive	4	1		P-12-d12-p206-16	2016-03-12	2016-03-13				2016-05-08T17:14:55.477+04:30	2016-05-08T17:16:29.190+04:30	2016-05-08	uuid:785531d1-640b-408d-84aa-a74ce0f4f55a	6456021	785531d1-640b-408d-84aa-a74ce0f4f55a	2016-05-08T13:04:01	1084		-1			201604290959	94			0	0
2		4								2	1	1	2015-10-01	1	2015-10-01		Negative		1	2015-10-02	Negative		2	1				S/17/G016/151/15	2015-10-11	2015-10-11	2016-05-07T11:10:29.657+04:30	2016-05-07T11:13:04.258+04:30	2016-05-07	uuid:d3013418-f5ac-42ae-ae29-a7672a4b705a	6456474	d3013418-f5ac-42ae-ae29-a7672a4b705a	2016-05-08T14:18:24	1085		-1			201604290959	155			0	1
2		4								2	1	1	2015-10-01	1	2015-10-02		Negative		1	2015-10-02	Negative		2	2							2016-05-07T11:13:08.798+04:30	2016-05-07T11:14:01.935+04:30	2016-05-07	uuid:98aaecce-6f43-4ce1-ae5a-e133241d4095	6456475	98aaecce-6f43-4ce1-ae5a-e133241d4095	2016-05-08T14:18:25	1086		-1			201604290959	53			1	0
2		4								2	1	1	2015-10-07	1	2015-10-07		Positive	2	1	2015-10-08	Positive	2	1		S/17/G016/150/15	2015-10-09	2015-10-09				2016-05-07T11:14:19.420+04:30	2016-05-07T11:19:24.734+04:30	2016-05-07	uuid:7bfa776b-5f00-4756-a508-6a04e915c094	6456476	7bfa776b-5f00-4756-a508-6a04e915c094	2016-05-08T14:18:26	1087		-1			201604290959	305			0	1
2		4								2	1	1	2015-10-08	1	2015-10-08		Negative		1	2015-10-09	Negative		2	2							2016-05-07T11:19:27.939+04:30	2016-05-07T11:21:29.315+04:30	2016-05-07	uuid:f3ae9723-b3cc-4696-82d8-fa52e951914c	6456477	f3ae9723-b3cc-4696-82d8-fa52e951914c	2016-05-08T14:18:27	1088		-1			201604290959	122			0	1
2		4								2	1	1	2015-10-09	1	2015-10-09		Negative		1	2015-10-10	Negative		2	2							2016-05-07T11:21:32.853+04:30	2016-05-07T11:24:03.623+04:30	2016-05-07	uuid:c7e89334-d7e2-44c3-9a66-08dd0b712045	6456478	c7e89334-d7e2-44c3-9a66-08dd0b712045	2016-05-08T14:18:28	1089		-1			201604290959	151			0	1
2		4								2	1	1	2015-10-09	1	2015-10-09		Negative		1	2015-10-10	Negative		2	2							2016-05-07T11:24:08.515+04:30	2016-05-07T11:25:27.271+04:30	2016-05-07	uuid:ecd0c3ec-4a24-4f05-9f96-d85aed63bb12	6456479	ecd0c3ec-4a24-4f05-9f96-d85aed63bb12	2016-05-08T14:18:29	1090		-1			201604290959	79			0	1
2		4								2	2	1	2015-10-21	1	2015-10-21		Negative		1	2015-10-22	Negative		2	2							2016-05-07T11:25:30.847+04:30	2016-05-07T11:27:07.122+04:30	2016-05-07	uuid:e52e137a-7ccb-4971-b5ad-fc21166c2d44	6456480	e52e137a-7ccb-4971-b5ad-fc21166c2d44	2016-05-08T14:18:32	1091		-1			201604290959	97			0	1
2		4								2	2	1	2015-10-21	1	2015-10-21		Negative		1	2015-10-22	Negative		2	2							2016-05-07T11:27:10.053+04:30	2016-05-07T11:28:22.381+04:30	2016-05-07	uuid:abff4705-09d1-4576-90b0-d4652f48f3cc	6456481	abff4705-09d1-4576-90b0-d4652f48f3cc	2016-05-08T14:18:33	1092		-1			201604290959	72			0	1
2		4								2	1	1	2015-10-21	1	2015-10-21		Negative		1	2015-10-22	Negative		2	2							2016-05-07T11:28:32.009+04:30	2016-05-07T11:29:27.186+04:30	2016-05-07	uuid:a679c0e4-d47d-4cd8-a55c-4c6130f762c4	6456482	a679c0e4-d47d-4cd8-a55c-4c6130f762c4	2016-05-08T14:18:34	1093		-1			201604290959	55			0	1
2		4								2	1	1	2015-10-21	1	2015-10-21		Negative		1	2015-10-22	Negative		2	2							2016-05-07T11:29:31.324+04:30	2016-05-07T11:30:35.839+04:30	2016-05-07	uuid:06c9a848-59c8-43b2-87b2-404e15f4c9ad	6456483	06c9a848-59c8-43b2-87b2-404e15f4c9ad	2016-05-08T14:18:35	1094		-1			201604290959	64			0	1
2		4								2	1	1	2015-11-17	1	2015-11-17		Negative		1	2015-11-18	Negative		2	2							2016-05-07T11:30:50.680+04:30	2016-05-07T11:31:59.363+04:30	2016-05-07	uuid:9aacd78d-b8f0-4d3f-80bb-402074f60a29	6456484	9aacd78d-b8f0-4d3f-80bb-402074f60a29	2016-05-08T14:18:37	1095		-1			201604290959	69			0	1
2		4								2	1	1	2015-11-19	1	2015-11-19		Positive	3	1	2015-11-20	Positive	3	1		S/17/G016/172/15	2015-11-19	2015-11-19				2016-05-07T11:32:04.403+04:30	2016-05-07T11:34:49.321+04:30	2016-05-07	uuid:8fac1309-2e68-40b0-b2d4-c8a9b783bfe4	6456485	8fac1309-2e68-40b0-b2d4-c8a9b783bfe4	2016-05-08T14:18:38	1096		-1			201604290959	165			0	1
2		4								2	1	1	2015-11-18	1	2015-11-18		Negative		1	2015-11-19	Negative		2	2							2016-05-07T11:35:28.121+04:30	2016-05-07T11:36:33.067+04:30	2016-05-07	uuid:94905f20-18e7-4c54-a0d0-6ecdbef6af1a	6456486	94905f20-18e7-4c54-a0d0-6ecdbef6af1a	2016-05-08T14:18:39	1097		-1			201604290959	65			0	1
2		4								2	1	1	2015-11-18	1	2015-11-18		Negative		1	2015-11-19	Negative		2	2							2016-05-07T11:36:37.094+04:30	2016-05-07T11:37:28.315+04:30	2016-05-07	uuid:15bd0cc0-82a6-486f-9472-90d08fc4e8af	6456487	15bd0cc0-82a6-486f-9472-90d08fc4e8af	2016-05-08T14:18:42	1098		-1			201604290959	51			0	1
2		4								2	1	1	2015-11-18	1	2015-11-18		Negative		1	2015-11-18	Negative		2	2							2016-05-07T11:37:30.947+04:30	2016-05-07T11:38:26.115+04:30	2016-05-07	uuid:63f84ff9-b4bc-4ab8-aa22-86db2fdb998b	6456488	63f84ff9-b4bc-4ab8-aa22-86db2fdb998b	2016-05-08T14:18:43	1099		-1			201604290959	56			0	0
2		4								2	1	1	2015-11-20	1	2015-11-20		Positive	2	1	2015-11-20	Positive	2	1		S/17/G016/162/15	2015-11-30	2015-11-30				2016-05-07T11:38:29.867+04:30	2016-05-07T11:40:41.476+04:30	2016-05-07	uuid:11f75902-28e7-461a-9757-53d237ab3558	6456489	11f75902-28e7-461a-9757-53d237ab3558	2016-05-08T14:18:44	1100		-1			201604290959	132			0	0
2		4								2	1	1	2015-11-21	1	2015-11-21		Negative		1	2015-11-22	Negative		2	2							2016-05-07T11:40:48.099+04:30	2016-05-07T11:42:14.489+04:30	2016-05-07	uuid:77cb0d6c-f966-49ed-ab22-4b518f2922bb	6456490	77cb0d6c-f966-49ed-ab22-4b518f2922bb	2016-05-08T14:18:45	1101		-1			201604290959	86			0	1
2		4								2	1	1	2015-11-21	1	2015-11-21		Negative		1	2015-11-22	Negative		2	2							2016-05-07T11:42:19.931+04:30	2016-05-07T11:43:14.599+04:30	2016-05-07	uuid:6997cc75-0f73-4748-bb0e-a78b875c3c79	6456491	6997cc75-0f73-4748-bb0e-a78b875c3c79	2016-05-08T14:18:46	1102		-1			201604290959	55			0	1
2		4								2	1	1	2015-11-21	1	2015-11-21		Negative		1	2015-11-22	Negative		2	2							2016-05-07T11:43:18.303+04:30	2016-05-07T11:44:40.971+04:30	2016-05-07	uuid:5d8c1967-43a6-4676-b154-f00cf0b1e96a	6456492	5d8c1967-43a6-4676-b154-f00cf0b1e96a	2016-05-08T14:18:48	1103		-1			201604290959	82			0	1
2		4								2	1	1	2015-11-25	1	2015-11-25		Negative		1	2015-11-26	Negative		2	2							2016-05-07T11:44:46.078+04:30	2016-05-07T11:45:52.538+04:30	2016-05-07	uuid:f2e77b17-f8cb-4ace-9f34-2e33e6e35824	6456493	f2e77b17-f8cb-4ace-9f34-2e33e6e35824	2016-05-08T14:18:50	1104		-1			201604290959	66			0	1
2		4								2	2	1	2015-11-21	1	2015-11-25		Negative		1	2015-11-26	Negative		2	2							2016-05-07T11:46:00.344+04:30	2016-05-07T11:48:37.579+04:30	2016-05-07	uuid:f639b2cc-c90a-4aac-af18-03eeee69c813	6456494	f639b2cc-c90a-4aac-af18-03eeee69c813	2016-05-08T14:18:51	1105		-1			201604290959	157			4	1
2		4								2	1	1	2015-11-27	1	2015-11-27		Negative		1	2015-11-28	Negative		2	2							2016-05-07T11:48:43.877+04:30	2016-05-07T11:50:19.163+04:30	2016-05-07	uuid:9a65b557-9aa2-470a-add4-a50a1ed8a28c	6456495	9a65b557-9aa2-470a-add4-a50a1ed8a28c	2016-05-08T14:19:00	1106		-1			201604290959	96			0	1
2		4								2	2	1	2015-11-28	1	2015-11-28		Negative		1	2015-11-29	Negative		2	2							2016-05-07T11:50:24.444+04:30	2016-05-07T12:00:33.988+04:30	2016-05-07	uuid:62ccf140-fdc2-4c69-ae84-406e99da122c	6456497	62ccf140-fdc2-4c69-ae84-406e99da122c	2016-05-08T14:19:03	1107		-1			201604290959	609			0	1
2		4								2	1	1	2015-12-03	1	2015-12-07		Negative		1	2015-12-08	Negative		2	2							2016-05-07T12:00:40.248+04:30	2016-05-07T12:02:15.337+04:30	2016-05-07	uuid:227c6012-d4d9-481e-8a92-837777b432d1	6456498	227c6012-d4d9-481e-8a92-837777b432d1	2016-05-08T14:19:07	1108		-1			201604290959	95			4	1
2		4								2	1	1	2015-12-03	1	2015-12-04		Negative		1	2015-12-04	Negative		2	2							2016-05-07T12:02:19.938+04:30	2016-05-07T12:09:22.858+04:30	2016-05-07	uuid:fd5aaa94-dbd2-4db6-ba8b-3e5a28d508ae	6456499	fd5aaa94-dbd2-4db6-ba8b-3e5a28d508ae	2016-05-08T14:19:07	1109		-1			201604290959	423			1	0
2		4								2	1	1	2015-12-03	1	2015-12-03		Negative		1	2015-12-04	Negative		2	2							2016-05-07T12:09:26.056+04:30	2016-05-07T12:10:46.161+04:30	2016-05-07	uuid:130848b4-9314-46a3-a45e-102ec1d25407	6456500	130848b4-9314-46a3-a45e-102ec1d25407	2016-05-08T14:19:08	1110		-1			201604290959	80			0	1
2		4								2	2	1	2015-12-03	1	2015-12-03		Negative		1	2015-12-04	Negative		2	2							2016-05-07T12:10:48.909+04:30	2016-05-07T12:11:59.768+04:30	2016-05-07	uuid:80bab73d-59e1-46dd-bc5b-e4d0066c856f	6456501	80bab73d-59e1-46dd-bc5b-e4d0066c856f	2016-05-08T14:19:09	1111		-1			201604290959	71			0	1
2		4								2	1	1	2015-12-03	1	2015-12-03		Negative		1	2015-12-04	Negative		2	2							2016-05-07T12:12:03.001+04:30	2016-05-07T12:13:18.570+04:30	2016-05-07	uuid:701cd70e-8226-4d01-bd0d-690c50f324d0	6456502	701cd70e-8226-4d01-bd0d-690c50f324d0	2016-05-08T14:19:10	1112		-1			201604290959	75			0	1
2		4								2	2	1	2015-12-03	1	2015-12-03		Negative		1	2015-12-04	Negative		2	2							2016-05-07T12:13:21.468+04:30	2016-05-07T12:14:24.467+04:30	2016-05-07	uuid:029c72a8-0664-4877-95fa-1cd91c7f5e0b	6456503	029c72a8-0664-4877-95fa-1cd91c7f5e0b	2016-05-08T14:19:10	1113		-1			201604290959	63			0	1
2		4								2	2	1	2015-12-03	1	2015-12-03		Negative		1	2015-12-04	Negative		2	2							2016-05-07T12:14:27.442+04:30	2016-05-07T12:15:23.260+04:30	2016-05-07	uuid:e18f453a-6d26-4546-a7d1-909e9bea20f5	6456504	e18f453a-6d26-4546-a7d1-909e9bea20f5	2016-05-08T14:19:11	1114		-1			201604290959	56			0	1
2		4								2	2	1	2015-12-03	1	2015-12-03		Negative		1	2015-12-04	Negative		2	2							2016-05-07T12:15:26.156+04:30	2016-05-07T12:16:45.600+04:30	2016-05-07	uuid:4a107634-f9f4-4cb1-8cbc-91520e7cf36b	6456505	4a107634-f9f4-4cb1-8cbc-91520e7cf36b	2016-05-08T14:19:12	1115		-1			201604290959	79			0	1
2		4								2	2	1	2015-12-03	1	2015-12-03		Negative		1	2015-12-04	Negative		2	2							2016-05-07T12:16:48.180+04:30	2016-05-07T12:18:13.379+04:30	2016-05-07	uuid:e36fd04c-776d-4a81-b37c-53fd49ee9a24	6456506	e36fd04c-776d-4a81-b37c-53fd49ee9a24	2016-05-08T14:19:13	1116		-1			201604290959	85			0	1
2		4								2	1	1	2015-12-03	1	2015-12-03		Negative		1	2015-12-04	Negative		2	2							2016-05-07T12:18:16.941+04:30	2016-05-07T12:19:25.640+04:30	2016-05-07	uuid:1f6de79f-25b1-4704-8759-46eacdbf3c96	6456507	1f6de79f-25b1-4704-8759-46eacdbf3c96	2016-05-08T14:19:14	1117		-1			201604290959	69			0	1
2		4								2	2	1	2015-12-05	1	2015-12-05		Negative		2				2	2							2016-05-07T12:19:30.239+04:30	2016-05-07T12:20:23.996+04:30	2016-05-07	uuid:131c4c96-2a5b-446c-b0f3-0ece71580dd1	6456508	131c4c96-2a5b-446c-b0f3-0ece71580dd1	2016-05-08T14:19:16	1118		-1			201604290959	53			0	NS
2		4								2	2	1	2015-12-05	1	2015-12-05		Negative		1	2015-12-05	Negative		2	2							2016-05-07T12:20:26.936+04:30	2016-05-07T12:21:13.466+04:30	2016-05-07	uuid:16aeb831-d002-4f73-9226-e139fa4de9c9	6456509	16aeb831-d002-4f73-9226-e139fa4de9c9	2016-05-08T14:19:17	1119		-1			201604290959	47			0	0
2		4								2	1	1	2015-12-05	1	2015-12-05		Negative		1	2015-12-06	Negative		2	2							2016-05-07T12:21:18.579+04:30	2016-05-07T12:22:33.978+04:30	2016-05-07	uuid:d0f13b5c-5094-4bb6-b550-c0ab9f1abbfd	6456510	d0f13b5c-5094-4bb6-b550-c0ab9f1abbfd	2016-05-08T14:19:18	1120		-1			201604290959	75			0	1
2		4								2	1	1	2015-12-06	1	2015-12-06		Negative		1	2015-12-07	Negative		2	2							2016-05-07T12:22:36.721+04:30	2016-05-07T12:24:05.475+04:30	2016-05-07	uuid:04945968-0b0b-4a6d-b2d7-d44e162be209	6456511	04945968-0b0b-4a6d-b2d7-d44e162be209	2016-05-08T14:19:20	1121		-1			201604290959	89			0	1
2		4								2	1	1	2015-12-06	1	2015-12-06		Negative		1	2015-12-07	Negative		2	2							2016-05-07T12:24:09.258+04:30	2016-05-07T12:25:10.260+04:30	2016-05-07	uuid:c996d03f-919f-498b-95cc-f18ff601a365	6456512	c996d03f-919f-498b-95cc-f18ff601a365	2016-05-08T14:19:21	1122		-1			201604290959	61			0	1
2		4								2	2	1	2015-12-06	1	2015-12-06		Negative		1	2015-12-07	Negative		2	2							2016-05-07T12:25:17.329+04:30	2016-05-07T12:26:17.092+04:30	2016-05-07	uuid:9dc73e0f-0e12-4376-ad6a-311d8aa8c8da	6456513	9dc73e0f-0e12-4376-ad6a-311d8aa8c8da	2016-05-08T14:19:22	1123		-1			201604290959	60			0	1
2		4								2	2	1	2015-12-04	1	2015-12-04		Positive	2	1	2015-12-05	Positive	2	1		S/17/G016/182/15	2015-12-07	2015-12-07				2016-05-07T12:26:20.558+04:30	2016-05-07T12:28:08.072+04:30	2016-05-07	uuid:bdae3748-f98c-4f20-938d-6912845a17fc	6456514	bdae3748-f98c-4f20-938d-6912845a17fc	2016-05-08T14:19:23	1124		-1			201604290959	108			0	1
2		4								2	2	1	2015-12-07	1	2015-12-08		Positive	3	1	2015-12-08	Positive	3	1		S/17/G016/183/15	2015-12-10	2015-12-10				2016-05-07T12:28:14.736+04:30	2016-05-07T12:44:17.781+04:30	2016-05-07	uuid:94fa9c79-c2cf-489b-b6e8-5fb0e67fa5e0	6456515	94fa9c79-c2cf-489b-b6e8-5fb0e67fa5e0	2016-05-08T14:19:29	1125		-1			201604290959	963			1	0
2		4								2	1	1	2015-12-09	1	2015-12-09		Negative		1	2015-12-09	Negative		2	2							2016-05-07T12:44:21.787+04:30	2016-05-07T12:46:41.821+04:30	2016-05-07	uuid:3acc063b-4797-4c31-9a65-b32a7b703683	6456516	3acc063b-4797-4c31-9a65-b32a7b703683	2016-05-08T14:19:32	1126		-1			201604290959	140			0	0
2		4								2	2	1	2015-12-09	1	2015-12-09		Negative		1	2015-12-10	Negative		2	2							2016-05-07T12:46:49.353+04:30	2016-05-07T12:47:41.610+04:30	2016-05-07	uuid:e23ca19e-b6ac-4d64-9a8b-41bc84f47b04	6456517	e23ca19e-b6ac-4d64-9a8b-41bc84f47b04	2016-05-08T14:19:33	1127		-1			201604290959	52			0	1
2		4								2	2	1	2015-12-09	1	2015-12-09		Negative		1	2015-12-10	Negative		2	2							2016-05-07T12:47:45.104+04:30	2016-05-07T12:48:24.707+04:30	2016-05-07	uuid:d5718c2a-622e-4977-bc77-d507e4dedb34	6456518	d5718c2a-622e-4977-bc77-d507e4dedb34	2016-05-08T14:19:35	1128		-1			201604290959	39			0	1
2		4								2	2	1	2015-12-10	1	2015-12-10		Negative		1	2015-12-11	Negative		2	1				S/17/G16/189/15	2015-12-19	2015-12-19	2016-05-07T12:48:27.717+04:30	2016-05-07T12:50:07.258+04:30	2016-05-07	uuid:be0834cd-0c99-42af-aef8-5e49f50224a6	6456519	be0834cd-0c99-42af-aef8-5e49f50224a6	2016-05-08T14:19:35	1129		-1			201604290959	100			0	1
2		4								2	2	1	2015-12-11	1	2015-12-11		Negative		1	2015-12-12	Negative		2	2							2016-05-07T12:50:10.896+04:30	2016-05-07T12:51:14.470+04:30	2016-05-07	uuid:64fc4954-afa0-4108-a976-3468893bbadc	6456520	64fc4954-afa0-4108-a976-3468893bbadc	2016-05-08T14:19:36	1130		-1			201604290959	64			0	1
2		4								2	1	1	2015-12-11	1	2015-12-11		Negative		1	2015-12-12	Negative		2	2							2016-05-07T12:51:18.378+04:30	2016-05-07T12:52:07.866+04:30	2016-05-07	uuid:1111c239-6d1e-496d-b9f7-58f74077489c	6456521	1111c239-6d1e-496d-b9f7-58f74077489c	2016-05-08T14:19:37	1131		-1			201604290959	49			0	1
2		4								2	1	1	2015-12-13	1	2015-12-13		Negative		1	2015-12-14	Negative		2	2							2016-05-07T12:52:11.881+04:30	2016-05-07T12:53:13.495+04:30	2016-05-07	uuid:e1bcf117-5a52-4140-9fa1-3e92c040af59	6456522	e1bcf117-5a52-4140-9fa1-3e92c040af59	2016-05-08T14:19:38	1132		-1			201604290959	62			0	1
2		4								2	1	1	2015-12-13	1	2015-12-13		Negative		1	2015-12-14	Negative		2	2							2016-05-07T12:53:17.159+04:30	2016-05-07T12:54:13.805+04:30	2016-05-07	uuid:38e81f2d-b5ac-4039-90ab-a31554f33144	6456523	38e81f2d-b5ac-4039-90ab-a31554f33144	2016-05-08T14:19:39	1133		-1			201604290959	56			0	1
2		4								2	1	1	2015-12-13	1	2015-12-13		Negative		1	2015-12-14	Negative		2	2							2016-05-07T12:54:16.208+04:30	2016-05-07T12:55:11.741+04:30	2016-05-07	uuid:9b7e1d32-4dac-4727-a3a0-a5653b4f672d	6456524	9b7e1d32-4dac-4727-a3a0-a5653b4f672d	2016-05-08T14:19:40	1134		-1			201604290959	55			0	1
2		4								2	1	1	2015-12-18	1	2015-12-18		Negative		1	2015-12-19	Negative		2	2							2016-05-07T12:55:15.299+04:30	2016-05-07T12:56:06.308+04:30	2016-05-07	uuid:d6d2f697-d56b-453a-99a2-7686b0e5359e	6456525	d6d2f697-d56b-453a-99a2-7686b0e5359e	2016-05-08T14:19:41	1135		-1			201604290959	51			0	1
2		4								2	1	1	2015-12-18	1	2015-12-18		Negative		1	2015-12-19	Negative		2	2							2016-05-07T12:56:16.981+04:30	2016-05-07T12:57:53.168+04:30	2016-05-07	uuid:8c40ed05-69c7-4685-81e1-c76e1645c7af	6456526	8c40ed05-69c7-4685-81e1-c76e1645c7af	2016-05-08T14:19:42	1136		-1			201604290959	97			0	1
2		4								2	1	1	2015-12-18	2																	2016-05-07T13:15:36.804+04:30	2016-05-07T13:18:21.063+04:30	2016-05-07	uuid:2f00955e-19b8-4335-9e31-49796f4579e1	6456527	2f00955e-19b8-4335-9e31-49796f4579e1	2016-05-08T14:19:43	1137		-1			201604290959	165			NS	0
2		4								2	1	1	2015-12-18	1	2015-12-18		Negative		1	2015-12-19	Negative		2	2							2016-05-07T13:18:24.344+04:30	2016-05-07T13:20:20.810+04:30	2016-05-07	uuid:c60205ab-088b-4349-ac35-0b8a55bc066e	6456528	c60205ab-088b-4349-ac35-0b8a55bc066e	2016-05-08T14:19:44	1138		-1			201604290959	116			0	1
2		4								2	1	1	2015-12-19	1	2015-12-20		Negative		1	2015-12-20	Negative		2	2							2016-05-07T13:20:23.430+04:30	2016-05-07T13:28:23.260+04:30	2016-05-07	uuid:f057c0ea-00bc-48ba-814a-ba7b6938e159	6456529	f057c0ea-00bc-48ba-814a-ba7b6938e159	2016-05-08T14:19:45	1139		-1			201604290959	480			1	0
2		4								2	1	1	2015-12-23	1	2015-12-24		Negative		1	2015-12-24	Negative		2	2							2016-05-07T13:28:27.499+04:30	2016-05-07T13:30:10.459+04:30	2016-05-07	uuid:00dc48bb-d1c1-4e51-a902-0443693dbe47	6456530	00dc48bb-d1c1-4e51-a902-0443693dbe47	2016-05-08T14:19:46	1140		-1			201604290959	103			1	0
2		4								2	1	1	2015-12-24	1	2015-12-25		Negative		1	2015-12-26	Negative		2	2							2016-05-07T13:30:15.068+04:30	2016-05-07T13:31:35.199+04:30	2016-05-07	uuid:71925b60-4a77-4fdb-8934-0dab593b0da1	6456531	71925b60-4a77-4fdb-8934-0dab593b0da1	2016-05-08T14:19:47	1141		-1			201604290959	80			1	1
2		4								2	2	1	2015-12-24	1	2015-12-25		Negative		1	2015-12-25	Negative		2	2							2016-05-07T13:31:42.260+04:30	2016-05-07T13:32:41.050+04:30	2016-05-07	uuid:e59e7c90-6153-4b1b-9f25-bc6bb1d1b63c	6456532	e59e7c90-6153-4b1b-9f25-bc6bb1d1b63c	2016-05-08T14:19:48	1142		-1			201604290959	59			1	0
2		4								2	2	1	2015-12-26	1	2015-12-26		Positive	3	1	2015-12-27	Positive	3	1		S/17/G16/197/15	2015-12-28	2015-12-28				2016-05-07T13:32:45.298+04:30	2016-05-07T13:35:02.072+04:30	2016-05-07	uuid:4e9cfca2-889c-4eaf-bae0-6f1d0c8db312	6456533	4e9cfca2-889c-4eaf-bae0-6f1d0c8db312	2016-05-08T14:19:49	1143		-1			201604290959	137			0	1
2		4								2	1	1	2015-12-27	1	2015-12-27		Negative		1	2015-12-28	Negative		2	2							2016-05-07T13:35:08.097+04:30	2016-05-07T13:36:31.647+04:30	2016-05-07	uuid:7cebccff-0f22-4b4b-9708-28e2f4de3ec7	6456535	7cebccff-0f22-4b4b-9708-28e2f4de3ec7	2016-05-08T14:19:52	1144		-1			201604290959	83			0	1
2		4								2	1	1	2015-12-27	1	2015-12-27		Negative		1	2015-12-28	Negative		2	2							2016-05-07T13:43:05.265+04:30	2016-05-07T13:45:04.220+04:30	2016-05-07	uuid:96b4fe51-3d1c-4c13-81ce-e80944589286	6456536	96b4fe51-3d1c-4c13-81ce-e80944589286	2016-05-08T14:19:53	1145		-1			201604290959	119			0	1
2		4								2	2	1	2015-12-27	1	2015-12-27		Negative		1	2015-12-28	Negative		2	2							2016-05-07T13:45:08.042+04:30	2016-05-07T13:46:01.292+04:30	2016-05-07	uuid:5eecac8d-4eec-4784-b9e0-e3868a2d9c36	6456537	5eecac8d-4eec-4784-b9e0-e3868a2d9c36	2016-05-08T14:19:54	1146		-1			201604290959	53			0	1
2		4								2	1	1	2015-12-28	1	2015-12-28		Negative		1	2015-12-29	Negative		2	2							2016-05-07T13:46:04.222+04:30	2016-05-07T13:47:06.541+04:30	2016-05-07	uuid:93814f03-76d9-4668-92a7-14a5fb9a5610	6456538	93814f03-76d9-4668-92a7-14a5fb9a5610	2016-05-08T14:19:57	1147		-1			201604290959	62			0	1
2		4								2	1	1	2015-12-28	1	2015-12-28		Negative		1	2015-12-29	Negative		2	2							2016-05-07T13:47:10.530+04:30	2016-05-07T13:48:36.128+04:30	2016-05-07	uuid:0fb201e9-3c74-40b6-936f-2d595099c469	6456539	0fb201e9-3c74-40b6-936f-2d595099c469	2016-05-08T14:19:58	1148		-1			201604290959	86			0	1
2		4								2	2	1	2015-12-30	1	2015-12-30		Positive	2	1	2015-12-31	Positive	2	2	2							2016-05-07T13:48:40.128+04:30	2016-05-07T13:50:30.634+04:30	2016-05-07	uuid:c72cd30a-3f7a-4fef-a1a9-e2e16479377c	6456540	c72cd30a-3f7a-4fef-a1a9-e2e16479377c	2016-05-08T14:20:04	1149		-1			201604290959	110			0	1
2		4								2	2	1	2015-12-29	1	2015-12-29		Negative		1	2015-12-30	Negative		2	2							2016-05-07T13:50:33.378+04:30	2016-05-07T13:51:28.664+04:30	2016-05-07	uuid:615c7402-8377-4471-8444-70a259d166b4	6456542	615c7402-8377-4471-8444-70a259d166b4	2016-05-08T14:20:07	1150		-1			201604290959	55			0	1
2		4								2	2	1	2015-12-30	1	2015-12-30		Negative		1	2015-12-31	Negative		2	2							2016-05-07T13:51:31.791+04:30	2016-05-07T13:52:26.873+04:30	2016-05-07	uuid:0ce44631-7a55-4f3e-8f4f-b180915772fc	6456543	0ce44631-7a55-4f3e-8f4f-b180915772fc	2016-05-08T14:20:08	1151		-1			201604290959	55			0	1
2		4								2	1	1	2015-12-30	1	2015-12-30		Negative		1	2015-12-31	Negative		2	2							2016-05-07T13:53:04.845+04:30	2016-05-07T13:54:16.151+04:30	2016-05-07	uuid:471b7ba0-c79f-4c71-b6ab-74fc9b773521	6456544	471b7ba0-c79f-4c71-b6ab-74fc9b773521	2016-05-08T14:20:09	1152		-1			201604290959	72			0	1
2		4								2	1	1	2015-12-30	1	2015-12-30		Negative		1	2015-12-31	Negative		2	2							2016-05-07T13:54:20.062+04:30	2016-05-07T13:55:00.323+04:30	2016-05-07	uuid:1b76a236-a66e-4669-ac26-7f0d0b41ab96	6456545	1b76a236-a66e-4669-ac26-7f0d0b41ab96	2016-05-08T14:20:12	1153		-1			201604290959	40			0	1
2		4								2	1	1	2015-12-30	1	2015-12-30		Negative		1	2015-12-31	Negative		2	2							2016-05-07T13:55:05.578+04:30	2016-05-07T13:57:05.948+04:30	2016-05-07	uuid:ab79d199-2061-4fb9-9038-ea65475df81d	6456546	ab79d199-2061-4fb9-9038-ea65475df81d	2016-05-08T14:20:13	1154		-1			201604290959	120			0	1
2		4								2	2	1	2015-12-30	1	2015-12-30		Positive	3	1	2015-12-31	Positive	3	2	2							2016-05-07T13:57:09.032+04:30	2016-05-07T13:58:40.963+04:30	2016-05-07	uuid:ed4de535-4577-477f-8a7a-9545e95d767c	6456547	ed4de535-4577-477f-8a7a-9545e95d767c	2016-05-08T14:20:15	1155		-1			201604290959	91			0	1
2		4								6	1	1	2015-10-04	1	2015-10-04		Negative		1	2015-10-05	Negative		2	2							2016-05-07T15:42:00.038+04:30	2016-05-07T15:52:39.140+04:30	2016-05-07	uuid:7b3599ea-20cd-4add-b5d5-997f905144e6	6456548	7b3599ea-20cd-4add-b5d5-997f905144e6	2016-05-08T14:20:16	1156		-1			201604290959	639			0	1
2		4								6	1	1	2015-10-07	1	2015-10-07		Negative		1	2015-10-08	Negative		2	2							2016-05-07T15:53:50.252+04:30	2016-05-07T15:56:51.351+04:30	2016-05-07	uuid:f4929207-bc4c-480a-94e0-2c2527cf2540	6456549	f4929207-bc4c-480a-94e0-2c2527cf2540	2016-05-08T14:20:17	1157		-1			201604290959	181			0	1
2		4								6	1	1	2015-10-12	1	2015-10-12		Negative		1	2015-10-13	Negative		2	2							2016-05-07T15:56:55.182+04:30	2016-05-07T16:00:13.205+04:30	2016-05-07	uuid:f8358fc5-0f25-4045-82ee-c63f74a72477	6456550	f8358fc5-0f25-4045-82ee-c63f74a72477	2016-05-08T14:20:18	1158		-1			201604290959	198			0	1
2		4								6	2	1	2015-10-18	1	2015-10-18		Negative		1	2015-10-19	Negative		2	2							2016-05-07T16:01:16.831+04:30	2016-05-07T16:09:26.326+04:30	2016-05-07	uuid:9edacbe0-6209-49ad-a188-3cc81dc645e1	6456551	9edacbe0-6209-49ad-a188-3cc81dc645e1	2016-05-08T14:20:19	1159		-1			201604290959	490			0	1
2		4								6	1	1	2015-10-30	1	2015-10-30		Negative		1	2015-10-31	Negative		2	2							2016-05-07T16:09:33.684+04:30	2016-05-07T16:20:38.897+04:30	2016-05-07	uuid:b7265096-fb07-44fe-96c3-b16a86ad3cf9	6456552	b7265096-fb07-44fe-96c3-b16a86ad3cf9	2016-05-08T14:20:22	1160		-1			201604290959	665			0	1
2		4								6	1	1	2015-10-31	1	2015-10-31		Negative		2				2	2							2016-05-07T16:20:41.914+04:30	2016-05-08T14:07:32.951+04:30	2016-05-07	uuid:fd7bd67f-9ab3-4eed-b02f-d79896ccc833	6456553	fd7bd67f-9ab3-4eed-b02f-d79896ccc833	2016-05-08T14:20:25	1161		-1			201604290959	78411			0	NS
2		4								6	2	1	2015-10-30	1	2015-10-30		Negative		1	2015-10-31	Negative		2	2							2016-05-07T16:21:43.375+04:30	2016-05-08T14:06:47.663+04:30	2016-05-07	uuid:b1b7ba4e-cc59-4e89-a39b-acbc4ccafeab	6456554	b1b7ba4e-cc59-4e89-a39b-acbc4ccafeab	2016-05-08T14:20:26	1162		-1			201604290959	78304			0	1
2		4								6	1	1	2015-10-30	1	2015-10-30		Negative		2				2	2							2016-05-07T16:23:13.211+04:30	2016-05-08T14:09:12.400+04:30	2016-05-07	uuid:96a36f57-df7a-4df3-b68f-171b988caea9	6456555	96a36f57-df7a-4df3-b68f-171b988caea9	2016-05-08T14:20:27	1163		-1			201604290959	78359			0	NS
2		4								6	1	1	2015-10-30	1	2015-10-31		Negative		1	2015-10-31	Negative		2	2							2016-05-07T16:25:11.847+04:30	2016-05-07T16:25:56.531+04:30	2016-05-07	uuid:b7aad4e4-e513-4d6e-b536-404fb02183ce	6456556	b7aad4e4-e513-4d6e-b536-404fb02183ce	2016-05-08T14:20:28	1164		-1			201604290959	45			1	0
2		4								6	1	1	2015-11-05	1	2015-11-05		Negative		1	2015-11-06	Negative		2	2							2016-05-07T16:25:59.394+04:30	2016-05-07T16:27:23.309+04:30	2016-05-07	uuid:917a136c-453b-4194-8ecc-a1522aba089f	6456557	917a136c-453b-4194-8ecc-a1522aba089f	2016-05-08T14:20:29	1165		-1			201604290959	84			0	1
2		4								6	2	1	2015-11-10	1	2015-11-10		Negative		1	2015-11-11	Negative		2	2							2016-05-07T16:27:27.384+04:30	2016-05-07T16:38:10.103+04:30	2016-05-07	uuid:d745d7a5-b4e7-4313-ba05-d3a468224908	6456558	d745d7a5-b4e7-4313-ba05-d3a468224908	2016-05-08T14:20:30	1166		-1			201604290959	643			0	1
2		4								6	1	1	2015-11-10	1	2015-11-11		Negative		1	2015-11-11	Negative		2	2							2016-05-07T16:38:17.679+04:30	2016-05-07T16:39:38.419+04:30	2016-05-07	uuid:262ef045-a939-42ff-92c6-4524d976b9cb	6456559	262ef045-a939-42ff-92c6-4524d976b9cb	2016-05-08T14:20:30	1167		-1			201604290959	81			1	0
2		4								6	1	1	2015-11-10	1	2015-11-11		Negative		2				2	2							2016-05-07T16:39:41.047+04:30	2016-05-07T16:40:38.302+04:30	2016-05-07	uuid:8599a058-9839-4d41-94ef-b51d65120315	6456560	8599a058-9839-4d41-94ef-b51d65120315	2016-05-08T14:20:31	1168		-1			201604290959	57			1	NS
2		4								6	1	1	2015-11-10	1	2015-11-10		Negative		1	2015-11-11	Negative		2	2							2016-05-07T16:40:41.211+04:30	2016-05-07T16:42:01.496+04:30	2016-05-07	uuid:7616136d-194c-4b10-89e2-e62b02c6f549	6456561	7616136d-194c-4b10-89e2-e62b02c6f549	2016-05-08T14:20:32	1169		-1			201604290959	80			0	1
2		4								6	1	1	2015-11-15	1	2015-11-15		Negative		1	2015-11-16	Negative		2	2							2016-05-07T16:42:05.368+04:30	2016-05-07T16:43:03.048+04:30	2016-05-07	uuid:e03aa17b-c93e-4a26-94c7-9ecf80bec064	6456562	e03aa17b-c93e-4a26-94c7-9ecf80bec064	2016-05-08T14:20:33	1170		-1			201604290959	58			0	1
2		4								6	1	1	2015-11-15	1	2015-11-15		Negative		1	2015-11-16	Negative		2	2							2016-05-07T16:43:05.962+04:30	2016-05-07T16:43:56.731+04:30	2016-05-07	uuid:ab1454ec-1ce6-4418-b4d4-64d63d6c777e	6456563	ab1454ec-1ce6-4418-b4d4-64d63d6c777e	2016-05-08T14:20:34	1171		-1			201604290959	51			0	1
2		4								6	1	1	2015-11-17	1	2015-11-17		Negative		1	2015-11-18	Negative		2	2							2016-05-07T16:43:59.552+04:30	2016-05-07T16:44:54.464+04:30	2016-05-07	uuid:2ae74ea3-f510-4ab1-85be-2c194499bd09	6456564	2ae74ea3-f510-4ab1-85be-2c194499bd09	2016-05-08T14:20:35	1172		-1			201604290959	55			0	1
2		4								6	1	1	2015-11-20	1	2015-11-20		Negative		2				2	2							2016-05-07T16:44:58.012+04:30	2016-05-07T17:04:00.108+04:30	2016-05-07	uuid:2a367bbf-d03a-4139-a2c9-0d93812aea0b	6456565	2a367bbf-d03a-4139-a2c9-0d93812aea0b	2016-05-08T14:20:35	1173		-1			201604290959	1142			0	NS
2		4								6	1	1	2015-11-23	1	2015-11-24		Negative		2				2	2							2016-05-07T17:04:04.801+04:30	2016-05-07T17:05:25.585+04:30	2016-05-07	uuid:7932b07d-16b1-4265-b2f6-f853e3e4a62b	6456566	7932b07d-16b1-4265-b2f6-f853e3e4a62b	2016-05-08T14:20:36	1174		-1			201604290959	81			1	NS
2		4								6	2	1	2015-11-28	1	2015-11-28		Negative		2				2	2							2016-05-07T17:05:30.299+04:30	2016-05-07T17:06:31.980+04:30	2016-05-07	uuid:ca3da51d-2fbf-4317-8148-28da91d52298	6456567	ca3da51d-2fbf-4317-8148-28da91d52298	2016-05-08T14:20:37	1175		-1			201604290959	61			0	NS
2		4								6	1	1	2015-11-30	1	2015-11-30		Negative		1	2015-12-01	Negative		2	2							2016-05-07T17:06:37.495+04:30	2016-05-07T17:09:13.936+04:30	2016-05-07	uuid:cb215618-79e7-4dda-9c9a-5bfdb6b53745	6456568	cb215618-79e7-4dda-9c9a-5bfdb6b53745	2016-05-08T14:20:38	1176		-1			201604290959	156			0	1
2		4								6	1	1	2015-11-30	1	2015-11-30		Negative		1	2015-12-01	Negative		2	2							2016-05-07T17:09:17.149+04:30	2016-05-07T17:10:58.958+04:30	2016-05-07	uuid:dd6e63a6-7d6f-4976-a56c-8603dead8e93	6456569	dd6e63a6-7d6f-4976-a56c-8603dead8e93	2016-05-08T14:20:39	1177		-1			201604290959	101			0	1
2		4								6	1	1	2015-12-06	1	2015-12-06		Negative		1	2015-12-07	Negative		2	2							2016-05-07T17:11:14.593+04:30	2016-05-07T17:12:09.303+04:30	2016-05-07	uuid:d47f5064-a093-4421-ad75-80df4bf95d6e	6456570	d47f5064-a093-4421-ad75-80df4bf95d6e	2016-05-08T14:20:40	1178		-1			201604290959	55			0	1
2		4								6	1	1	2015-12-07	1	2015-12-07		Negative		1	2015-12-08	Negative		2	2							2016-05-07T17:12:11.660+04:30	2016-05-07T17:14:16.072+04:30	2016-05-07	uuid:dcc87f68-41c1-49f3-80a3-a58d86e3cb38	6456571	dcc87f68-41c1-49f3-80a3-a58d86e3cb38	2016-05-08T14:20:41	1179		-1			201604290959	125			0	1
2		4								6	1	1	2015-12-10	1	2015-12-10		Negative		1	2015-12-11	Negative		2	2							2016-05-07T17:14:19.025+04:30	2016-05-07T17:15:12.528+04:30	2016-05-07	uuid:277c32d4-fde1-4272-95f8-0af1f49e3b88	6456572	277c32d4-fde1-4272-95f8-0af1f49e3b88	2016-05-08T14:20:45	1180		-1			201604290959	53			0	1
2		4								6	1	1	2015-12-10	1	2015-12-10		Negative		1	2015-12-11	Negative		2	2							2016-05-07T17:15:16.720+04:30	2016-05-07T17:16:07.744+04:30	2016-05-07	uuid:fac46048-baec-46f6-9b91-ef46fe050769	6456573	fac46048-baec-46f6-9b91-ef46fe050769	2016-05-08T14:20:46	1181		-1			201604290959	51			0	1
2		4								6	1	1	2015-12-12	1	2015-12-12		Negative		1	2015-12-13	Negative		2	2							2016-05-07T17:16:13.990+04:30	2016-05-07T17:17:00.093+04:30	2016-05-07	uuid:727be78f-1c60-4459-8938-5daea381b1a5	6456574	727be78f-1c60-4459-8938-5daea381b1a5	2016-05-08T14:20:47	1182		-1			201604290959	47			0	1
2		4								6	1	1	2015-12-13	1	2015-12-13		Negative		1	2015-12-14	Negative		2	2							2016-05-07T17:17:03.436+04:30	2016-05-07T17:18:00.508+04:30	2016-05-07	uuid:d3c50501-294b-496a-a4f2-a02fd0f5ef60	6456575	d3c50501-294b-496a-a4f2-a02fd0f5ef60	2016-05-08T14:20:48	1183		-1			201604290959	57			0	1
2		4								6	1	1	2015-12-13	1	2015-12-13		Negative		1	2015-12-14	Negative		2	2							2016-05-07T17:18:03.069+04:30	2016-05-07T17:18:47.052+04:30	2016-05-07	uuid:1dbd32e7-4857-4485-b233-e4203ab3fc84	6456576	1dbd32e7-4857-4485-b233-e4203ab3fc84	2016-05-08T14:20:49	1184		-1			201604290959	44			0	1
2		4								6	1	1	2015-12-13	1	2015-12-13		Negative		1	2015-12-14	Negative		2	2							2016-05-07T17:18:50.693+04:30	2016-05-07T17:19:48.853+04:30	2016-05-07	uuid:fd7c9ebd-e81e-431d-8958-45920c6ccb30	6456577	fd7c9ebd-e81e-431d-8958-45920c6ccb30	2016-05-08T14:20:50	1185		-1			201604290959	58			0	1
2		4								6	1	1	2015-12-13	1	2015-12-13		Negative		1	2015-12-14	Negative		2	2							2016-05-07T17:19:52.159+04:30	2016-05-07T17:20:36.172+04:30	2016-05-07	uuid:b235dbf7-f23b-4846-9861-d18e1224c9bd	6456578	b235dbf7-f23b-4846-9861-d18e1224c9bd	2016-05-08T14:20:51	1186		-1			201604290959	44			0	1
2		4								6	1	1	2015-12-13	1	2015-12-13		Negative		1	2015-12-14	Negative		2	2							2016-05-07T17:20:39.025+04:30	2016-05-07T17:21:36.963+04:30	2016-05-07	uuid:46582c70-8fc0-444d-84f4-0da36a2540a7	6456579	46582c70-8fc0-444d-84f4-0da36a2540a7	2016-05-08T14:20:52	1187		-1			201604290959	57			0	1
2		4								6	1	1	2015-12-19	1	2015-12-19		Negative		1	2015-12-20	Negative		2	2							2016-05-07T17:21:39.509+04:30	2016-05-07T17:23:40.078+04:30	2016-05-07	uuid:54de16c5-dcfa-4a40-9f39-12cfc0f60d14	6456580	54de16c5-dcfa-4a40-9f39-12cfc0f60d14	2016-05-08T14:20:53	1188		-1			201604290959	121			0	1
2		4								6	1	1	2015-12-28	1	2015-12-28		Negative		1	2015-12-29	Negative		2	2							2016-05-07T17:23:44.711+04:30	2016-05-07T17:24:41.366+04:30	2016-05-07	uuid:a2e69d44-53ed-4ce5-abb8-9193cc8469ce	6456581	a2e69d44-53ed-4ce5-abb8-9193cc8469ce	2016-05-08T14:20:54	1189		-1			201604290959	57			0	1
2		4								6	2	1	2015-12-29	1	2015-12-29		Negative		1	2015-12-30	Negative		2	2							2016-05-07T17:24:44.031+04:30	2016-05-07T17:25:27.306+04:30	2016-05-07	uuid:7e992f1c-dd7e-43c5-ab94-57ebd0c85152	6456582	7e992f1c-dd7e-43c5-ab94-57ebd0c85152	2016-05-08T14:20:55	1190		-1			201604290959	43			0	1
2		4								6	1	1	2015-12-29	1	2015-12-29		Negative		2				2	2							2016-05-07T17:25:31.162+04:30	2016-05-07T17:26:19.792+04:30	2016-05-07	uuid:a281e5ed-5047-460e-b23e-13b1fb24c864	6456583	a281e5ed-5047-460e-b23e-13b1fb24c864	2016-05-08T14:20:56	1191		-1			201604290959	48			0	NS
2		4								6	1	1	2015-12-26	1	2015-12-26		Negative		1	2015-12-27	Negative		2	2							2016-05-07T17:26:22.325+04:30	2016-05-07T17:27:30.032+04:30	2016-05-07	uuid:bd894469-cb63-46e0-b4c2-b21fa4deaaea	6456584	bd894469-cb63-46e0-b4c2-b21fa4deaaea	2016-05-08T14:20:57	1192		-1			201604290959	68			0	1
2		4								6	2	1	2015-12-26	1	2015-12-26		Negative		1	2015-12-27	Negative		2	2							2016-05-07T17:27:33.507+04:30	2016-05-07T17:28:53.151+04:30	2016-05-07	uuid:589a2212-34c8-4168-948d-a66f3aa26a7c	6456585	589a2212-34c8-4168-948d-a66f3aa26a7c	2016-05-08T14:20:58	1193		-1			201604290959	80			0	1
2		4								6	2	1	2015-12-28	1	2015-12-28		Negative		1	2015-12-29	Negative		2	2							2016-05-07T17:28:55.718+04:30	2016-05-07T17:37:20.260+04:30	2016-05-07	uuid:52edfbd7-2993-4bda-80dd-030136661a26	6456586	52edfbd7-2993-4bda-80dd-030136661a26	2016-05-08T14:21:00	1194		-1			201604290959	505			0	1
2		4								6	1	1	2015-12-28	1	2015-12-28		Negative		1	2015-12-29	Negative		2	2							2016-05-07T17:37:25.213+04:30	2016-05-07T17:39:40.123+04:30	2016-05-07	uuid:97a4f85c-e058-497c-9bf4-e2cdbb40e187	6456587	97a4f85c-e058-497c-9bf4-e2cdbb40e187	2016-05-08T14:21:00	1195		-1			201604290959	135			0	1
2		4								6	1	1	2015-12-28	1	2015-12-28		Negative		1	2015-12-29	Negative		2	2							2016-05-07T17:40:01.032+04:30	2016-05-07T17:41:11.293+04:30	2016-05-07	uuid:3ef52a42-2380-4391-9aa1-c9dd286bdd25	6456588	3ef52a42-2380-4391-9aa1-c9dd286bdd25	2016-05-08T14:21:01	1196		-1			201604290959	70			0	1
2		4								6	1	1	2015-12-28	1	2015-12-28		Negative		1	2015-12-29	Negative		2	2							2016-05-07T17:41:13.818+04:30	2016-05-07T17:43:21.296+04:30	2016-05-07	uuid:a0ad7980-62c5-4611-baa7-6609f9ddfea1	6456589	a0ad7980-62c5-4611-baa7-6609f9ddfea1	2016-05-08T14:21:02	1197		-1			201604290959	128			0	1
2		4								6	2	1	2015-12-29	1	2015-12-29		Negative		1	2015-12-30	Negative		2	2							2016-05-07T17:43:25.268+04:30	2016-05-08T12:05:38.067+04:30	2016-05-07	uuid:66a17d3f-3179-412c-b16b-d498406b9f96	6456590	66a17d3f-3179-412c-b16b-d498406b9f96	2016-05-08T14:21:03	1198		-1			201604290959	66133			0	1
2		4								6	2	1	2015-12-19	1	2015-12-19		Negative		1	2015-12-20	Negative		1		S/17G023/193/15	2016-12-20	2015-12-20				2016-05-08T10:11:35.242+04:30	2016-05-08T10:21:06.012+04:30	2016-05-08	uuid:861993db-b7e8-4d49-87f9-6cd8934aab61	6456592	861993db-b7e8-4d49-87f9-6cd8934aab61	2016-05-08T14:21:05	1199		-1			201604290959	571			0	1
2		4								4	1	1	2015-10-02	1	2015-10-02		Negative		1	2015-10-03	Negative		2	2							2016-05-08T11:30:29.643+04:30	2016-05-08T11:36:09.013+04:30	2016-05-08	uuid:7ab07b70-b9ba-4462-919a-ff3b79bdc536	6456593	7ab07b70-b9ba-4462-919a-ff3b79bdc536	2016-05-08T14:21:06	1200		-1			201604290959	340			0	1
2		4								4	2	1	2015-10-06	2																	2016-05-08T11:36:11.835+04:30	2016-05-08T11:44:09.055+04:30	2016-05-08	uuid:762a0549-5746-414d-93f0-05b3ac20bbcd	6456594	762a0549-5746-414d-93f0-05b3ac20bbcd	2016-05-08T14:21:06	1201		-1			201604290959	478			NS	NS
2		4								4	1	1	2015-10-08	1	2015-10-08		Negative		1	2015-10-09	Negative		2	2							2016-05-08T11:37:58.152+04:30	2016-05-08T11:39:26.547+04:30	2016-05-08	uuid:f89a6edc-cf00-4fb4-97e8-c2a821d931e0	6456595	f89a6edc-cf00-4fb4-97e8-c2a821d931e0	2016-05-08T14:21:07	1202		-1			201604290959	88			0	1
2		4								4	2	1	2015-10-11	1	2015-10-12		Negative		1	2015-10-12	Negative		2	2							2016-05-08T11:47:32.000+04:30	2016-05-08T11:49:32.942+04:30	2016-05-08	uuid:76aa41d4-52d7-46d7-90f5-25ad100bca9c	6456596	76aa41d4-52d7-46d7-90f5-25ad100bca9c	2016-05-08T14:21:08	1203		-1			201604290959	120			1	0
2		4								4	1	1	2015-10-12	1	2015-10-13		Negative		1	2015-10-13	Negative		2	2							2016-05-08T11:49:36.046+04:30	2016-05-08T11:51:34.578+04:30	2016-05-08	uuid:c31fa713-2430-455a-8165-4f157cba50e1	6456597	c31fa713-2430-455a-8165-4f157cba50e1	2016-05-08T14:21:09	1204		-1			201604290959	118			1	0
2		4								4	1	1	2015-10-12	1	2015-10-12		Negative		1	2015-10-13	Negative		2	2							2016-05-08T11:51:39.481+04:30	2016-05-08T11:52:32.195+04:30	2016-05-08	uuid:42d84876-9fe8-4f94-8526-5b6a63c222ad	6456598	42d84876-9fe8-4f94-8526-5b6a63c222ad	2016-05-08T14:21:10	1205		-1			201604290959	53			0	1
2		4								4	1	1	2015-10-13	1	2015-10-13		Negative		1	2015-10-14	Negative		2	2							2016-05-08T11:52:36.951+04:30	2016-05-08T11:53:26.201+04:30	2016-05-08	uuid:c0ad57ff-acad-4bf5-82a1-db750249901b	6456599	c0ad57ff-acad-4bf5-82a1-db750249901b	2016-05-08T14:21:11	1206		-1			201604290959	50			0	1
2		4								4	1	1	2015-10-16	1	2015-10-16		Negative		1	2015-10-17	Negative		2	2							2016-05-08T11:53:29.327+04:30	2016-05-08T11:54:37.198+04:30	2016-05-08	uuid:d1ed16eb-d265-4751-997b-699c15ba4fc4	6456600	d1ed16eb-d265-4751-997b-699c15ba4fc4	2016-05-08T14:21:11	1207		-1			201604290959	68			0	1
2		4								4	2	1	2015-10-17	1	2015-10-18		Negative		1	2015-10-18	Negative		2	2							2016-05-08T11:54:39.933+04:30	2016-05-08T11:55:30.015+04:30	2016-05-08	uuid:0333b917-3de6-4906-bb22-e64a9963f2fb	6456601	0333b917-3de6-4906-bb22-e64a9963f2fb	2016-05-08T14:21:12	1208		-1			201604290959	51			1	0
2		4								4	2	1	2015-10-16	1	2015-10-17		Positive	2	1	2015-10-17	Positive	2	1		S/17/G003/155/15	2015-10-18	2015-10-19				2016-05-08T11:55:32.468+04:30	2016-05-08T11:59:31.390+04:30	2016-05-08	uuid:9536560b-01a7-43c6-9e65-9d8b5562d4ca	6456602	9536560b-01a7-43c6-9e65-9d8b5562d4ca	2016-05-08T14:21:13	1209		-1			201604290959	239			1	0
2		4								4	2	1	2015-10-17	1	2015-10-17		Negative		1	2015-10-18	Negative		2	2							2016-05-08T11:59:34.186+04:30	2016-05-08T12:00:26.547+04:30	2016-05-08	uuid:278a4b64-f40a-4b08-b4c6-86cb9dcc1f4b	6456603	278a4b64-f40a-4b08-b4c6-86cb9dcc1f4b	2016-05-08T14:21:14	1210		-1			201604290959	52			0	1
2		4								4	1	1	2015-10-29	1	2015-10-29		Negative		1	2015-10-30	Negative		2	2							2016-05-08T12:00:33.283+04:30	2016-05-08T12:02:27.650+04:30	2016-05-08	uuid:c456ba2a-60b5-44bf-8b29-eedb65e6a19b	6456604	c456ba2a-60b5-44bf-8b29-eedb65e6a19b	2016-05-08T14:21:19	1211		-1			201604290959	114			0	1
2		4								4	2	1	2015-10-29	1	2015-10-29		Negative		1	2015-10-30	Negative		2	2							2016-05-08T12:05:46.730+04:30	2016-05-08T12:07:01.095+04:30	2016-05-08	uuid:0ba8c344-dc8e-4b42-a5a0-7157c9ef6a08	6456605	0ba8c344-dc8e-4b42-a5a0-7157c9ef6a08	2016-05-08T14:21:20	1212		-1			201604290959	75			0	1
2		4								4	2	1	2015-11-01	1	2015-11-01		Negative		1	2015-11-02	Negative		2	2							2016-05-08T12:07:09.386+04:30	2016-05-08T12:08:33.306+04:30	2016-05-08	uuid:2ad48610-185c-4baf-8611-e98ca3bd9693	6456606	2ad48610-185c-4baf-8611-e98ca3bd9693	2016-05-08T14:21:20	1213		-1			201604290959	84			0	1
2		4								4	1	1	2015-11-02	1	2015-11-02		Negative		1	2015-11-03	Negative		2	2							2016-05-08T12:08:36.854+04:30	2016-05-08T12:09:47.867+04:30	2016-05-08	uuid:86d18657-fa92-4787-9420-f550260abba3	6456607	86d18657-fa92-4787-9420-f550260abba3	2016-05-08T14:21:21	1214		-1			201604290959	71			0	1
2		4								4	1	1	2015-11-02	1	2015-11-02		Negative		1	2015-11-03	Negative		2	2							2016-05-08T12:09:50.622+04:30	2016-05-08T12:11:39.534+04:30	2016-05-08	uuid:be6d9212-65ac-49eb-b8c1-f9c49306b7a4	6456608	be6d9212-65ac-49eb-b8c1-f9c49306b7a4	2016-05-08T14:21:22	1215		-1			201604290959	109			0	1
2		4								4	1	1	2015-11-09	1	2015-11-09		Negative		1	2015-11-10	Negative		2	2							2016-05-08T12:11:42.426+04:30	2016-05-08T12:12:52.794+04:30	2016-05-08	uuid:c8eea24e-9c3e-43e0-b91f-c41033fe9e5d	6456609	c8eea24e-9c3e-43e0-b91f-c41033fe9e5d	2016-05-08T14:21:23	1216		-1			201604290959	70			0	1
2		4								4	1	1	2015-11-10	1	2015-11-11		Negative		1	2015-11-11	Negative		2	2							2016-05-08T12:12:55.376+04:30	2016-05-08T12:14:59.202+04:30	2016-05-08	uuid:1f93b1b2-a1f8-46f9-91a3-54696586c877	6456610	1f93b1b2-a1f8-46f9-91a3-54696586c877	2016-05-08T14:21:24	1217		-1			201604290959	124			1	0
2		4								4	2	1	2015-11-12	1	2015-11-12		Negative		1	2015-11-13	Negative		2	2							2016-05-08T12:15:02.953+04:30	2016-05-08T12:16:11.565+04:30	2016-05-08	uuid:c1877a4f-c2ed-477f-bcd6-82ebad4a9448	6456611	c1877a4f-c2ed-477f-bcd6-82ebad4a9448	2016-05-08T14:21:25	1218		-1			201604290959	69			0	1
2		4								4	2	1	2015-11-12	1	2015-11-12		Negative		1	2015-11-13	Negative		2	2							2016-05-08T12:16:14.350+04:30	2016-05-08T12:17:32.643+04:30	2016-05-08	uuid:d71caab7-f010-497a-bdbc-d30d992f8c5a	6456612	d71caab7-f010-497a-bdbc-d30d992f8c5a	2016-05-08T14:21:26	1219		-1			201604290959	78			0	1
2		4								4	1	1	2015-11-14	1	2015-11-14		Negative		1	2015-11-15	Negative		2	2							2016-05-08T12:17:35.536+04:30	2016-05-08T12:18:31.313+04:30	2016-05-08	uuid:28087935-a69b-4401-ad42-93c3ab974b28	6456613	28087935-a69b-4401-ad42-93c3ab974b28	2016-05-08T14:21:27	1220		-1			201604290959	56			0	1
2		4								4	2	1	2015-11-13	1	2015-11-13		Negative		1	2015-11-13	Negative		2	2							2016-05-08T12:18:34.144+04:30	2016-05-08T12:20:01.788+04:30	2016-05-08	uuid:6d5514dd-3d22-4b3f-9be3-a006cc21202e	6456614	6d5514dd-3d22-4b3f-9be3-a006cc21202e	2016-05-08T14:21:28	1221		-1			201604290959	87			0	0
2		4								4	1	1	2015-11-16	1	2015-11-16		Negative		1	2015-11-17	Negative		2	2							2016-05-08T12:20:07.791+04:30	2016-05-08T12:21:58.153+04:30	2016-05-08	uuid:2fe7b9f3-94a9-4ef7-905a-7b839bbe69b4	6456615	2fe7b9f3-94a9-4ef7-905a-7b839bbe69b4	2016-05-08T14:21:29	1222		-1			201604290959	111			0	1
2		4								4	1	1	2015-11-16	1	2015-11-16		Negative		1	2015-11-17	Negative		2	2							2016-05-08T12:22:01.431+04:30	2016-05-08T12:23:35.644+04:30	2016-05-08	uuid:94d8b4e3-3ceb-4d51-8b4b-26023510fc0c	6456616	94d8b4e3-3ceb-4d51-8b4b-26023510fc0c	2016-05-08T14:21:30	1223		-1			201604290959	94			0	1
2		4								4	1	1	2015-11-19	1	2015-11-20		Negative		1	2015-11-20	Negative		2	2							2016-05-08T12:23:48.756+04:30	2016-05-08T12:24:46.180+04:30	2016-05-08	uuid:218134aa-c006-48fa-b418-d760059bf916	6456617	218134aa-c006-48fa-b418-d760059bf916	2016-05-08T14:21:31	1224		-1			201604290959	58			1	0
2		4								4	1	1	2015-11-19	1	2015-11-19		Negative		1	2015-11-20	Negative		2	2							2016-05-08T12:24:49.193+04:30	2016-05-08T12:25:44.994+04:30	2016-05-08	uuid:7b4e7c36-68eb-4312-a85c-a042b8ecd5a3	6456618	7b4e7c36-68eb-4312-a85c-a042b8ecd5a3	2016-05-08T14:21:31	1225		-1			201604290959	55			0	1
2		4								4	1	1	2015-11-20	1	2015-11-20		Negative		1	2015-11-21	Negative		2	2							2016-05-08T12:25:51.813+04:30	2016-05-08T12:26:57.205+04:30	2016-05-08	uuid:7910177c-ca1c-476c-b5bf-05db71b9a42e	6456619	7910177c-ca1c-476c-b5bf-05db71b9a42e	2016-05-08T14:21:32	1226		-1			201604290959	66			0	1
2		4								4	2	1	2015-11-21	1	2015-11-21		Negative		1	2015-11-22	Negative		2	2							2016-05-08T12:26:59.942+04:30	2016-05-08T12:27:59.988+04:30	2016-05-08	uuid:36273b21-cebd-4a6d-b0da-2eccb1ff6e2e	6456620	36273b21-cebd-4a6d-b0da-2eccb1ff6e2e	2016-05-08T14:21:33	1227		-1			201604290959	60			0	1
2		4								4	1	1	2015-11-21	1	2015-11-21		Negative		1	2015-11-22	Negative		2	2							2016-05-08T12:28:03.110+04:30	2016-05-08T12:28:58.687+04:30	2016-05-08	uuid:f4e77d1f-36b2-4b83-8974-996c01efc780	6456621	f4e77d1f-36b2-4b83-8974-996c01efc780	2016-05-08T14:21:34	1228		-1			201604290959	55			0	1
2		4								4	2	1	2015-11-27	1	2015-11-27		Negative		1	2015-11-28	Negative		2	2							2016-05-08T12:29:03.819+04:30	2016-05-08T12:29:53.683+04:30	2016-05-08	uuid:e127071a-0e4f-40ab-b286-2f727e2605c7	6456622	e127071a-0e4f-40ab-b286-2f727e2605c7	2016-05-08T14:21:35	1229		-1			201604290959	50			0	1
2		4								4	2	1	2015-11-29	1	2015-11-29		Negative		1	2015-11-30	Negative		2	2							2016-05-08T12:29:56.507+04:30	2016-05-08T12:31:12.636+04:30	2016-05-08	uuid:ecc40d0c-19cd-4284-b016-4d57d6690c0e	6456623	ecc40d0c-19cd-4284-b016-4d57d6690c0e	2016-05-08T14:21:36	1230		-1			201604290959	76			0	1
2		4								4	2	1	2015-12-01	1	2015-12-01		Negative		1	2015-12-02	Negative		2	2							2016-05-08T12:31:18.310+04:30	2016-05-08T12:32:28.586+04:30	2016-05-08	uuid:13eadf87-9240-42d1-be6f-3164c7d95753	6456624	13eadf87-9240-42d1-be6f-3164c7d95753	2016-05-08T14:21:37	1231		-1			201604290959	70			0	1
2		4								4	2	1	2015-12-03	1	2015-12-03		Negative		1	2015-12-04	Negative		2	2							2016-05-08T12:32:44.319+04:30	2016-05-08T12:33:39.395+04:30	2016-05-08	uuid:282e23ca-162f-40ce-940c-92c8d22bf946	6456625	282e23ca-162f-40ce-940c-92c8d22bf946	2016-05-08T14:21:38	1232		-1			201604290959	55			0	1
2		4								4	1	1	2015-12-03	1	2015-12-03		Negative		1	2015-12-04	Negative		2	2							2016-05-08T12:33:42.580+04:30	2016-05-08T12:34:29.014+04:30	2016-05-08	uuid:601c4659-2963-4684-98a6-ea8697350768	6456626	601c4659-2963-4684-98a6-ea8697350768	2016-05-08T14:21:39	1233		-1			201604290959	47			0	1
2		4								4	1	1	2015-12-03	1	2015-12-03		Negative		1	2015-12-04	Negative		2	2							2016-05-08T12:34:31.990+04:30	2016-05-08T12:35:14.743+04:30	2016-05-08	uuid:758f2e7c-6e9b-4d41-b9ec-fbec293657c1	6456627	758f2e7c-6e9b-4d41-b9ec-fbec293657c1	2016-05-08T14:21:41	1234		-1			201604290959	43			0	1
2		4								4	1	1	2015-12-06	1	2015-12-06		Negative		1	2015-12-06	Negative		2	2							2016-05-08T12:35:17.956+04:30	2016-05-08T12:36:27.526+04:30	2016-05-08	uuid:35b8ee91-2a56-40c8-80bb-7da369bbae84	6456628	35b8ee91-2a56-40c8-80bb-7da369bbae84	2016-05-08T14:21:42	1235		-1			201604290959	70			0	0
2		4								4	1	1	2015-12-08	1	2015-12-08		Negative		1	2015-12-09	Negative		2	2							2016-05-08T12:36:34.452+04:30	2016-05-08T12:37:39.789+04:30	2016-05-08	uuid:32e6604d-4b00-4f1e-9e93-38e75468b874	6456629	32e6604d-4b00-4f1e-9e93-38e75468b874	2016-05-08T14:21:43	1236		-1			201604290959	65			0	1
2		4								4	1	1	2015-12-08	1	2015-12-08		Negative		1	2015-12-09	Negative		2	2							2016-05-08T12:37:42.515+04:30	2016-05-08T12:39:36.109+04:30	2016-05-08	uuid:03b0520a-7e5a-4bd1-9aa9-1948e3bd6a41	6456630	03b0520a-7e5a-4bd1-9aa9-1948e3bd6a41	2016-05-08T14:21:44	1237		-1			201604290959	114			0	1
2		4								4	1	1	2015-12-08	1	2015-12-08		Negative		1	2015-12-09	Negative		2	2							2016-05-08T12:39:46.516+04:30	2016-05-08T12:41:05.396+04:30	2016-05-08	uuid:5809b420-34f3-4e05-aa07-99f9f55c0392	6456631	5809b420-34f3-4e05-aa07-99f9f55c0392	2016-05-08T14:21:45	1238		-1			201604290959	79			0	1
2		4								4	1	1	2015-12-11	1	2015-12-11		Negative		1	2015-12-12	Negative		2	2							2016-05-08T12:41:12.076+04:30	2016-05-08T12:42:06.781+04:30	2016-05-08	uuid:4392adc7-2ffa-450a-b992-0c368d10e40c	6456632	4392adc7-2ffa-450a-b992-0c368d10e40c	2016-05-08T14:21:46	1239		-1			201604290959	54			0	1
2		4								4	1	1	2015-12-10	1	2015-12-10		Negative		1	2015-12-11	Negative		2	2							2016-05-08T12:42:09.559+04:30	2016-05-08T12:43:54.949+04:30	2016-05-08	uuid:141c7361-48db-4b8d-8577-cb95503700af	6456633	141c7361-48db-4b8d-8577-cb95503700af	2016-05-08T14:21:50	1240		-1			201604290959	105			0	1
2		4								4	1	1	2015-12-16	1	2015-12-16		Negative		1	2015-12-17	Negative		2	2							2016-05-08T12:43:59.176+04:30	2016-05-08T12:44:50.682+04:30	2016-05-08	uuid:2cd66eaf-eb3c-42b7-8beb-f2197742f64b	6456634	2cd66eaf-eb3c-42b7-8beb-f2197742f64b	2016-05-08T14:21:51	1241		-1			201604290959	51			0	1
2		4								4	1	1	2015-12-25	1	2015-12-25		Negative		1	2015-12-26	Negative		1		S/17/G003/192/15	2015-12-24	2015-12-24				2016-05-08T12:45:06.398+04:30	2016-05-08T12:48:57.308+04:30	2016-05-08	uuid:0b22599b-41f7-4c23-bed8-96c5aa391abb	6456635	0b22599b-41f7-4c23-bed8-96c5aa391abb	2016-05-08T14:21:52	1242		-1			201604290959	231			0	1
2		4								4	1	1	2015-12-20	1	2015-12-20		Negative		1	2015-12-21	Negative		2	2							2016-05-08T12:49:04.740+04:30	2016-05-08T12:50:06.167+04:30	2016-05-08	uuid:226341e0-e3b4-4e6b-b492-f084d7bed8e6	6456636	226341e0-e3b4-4e6b-b492-f084d7bed8e6	2016-05-08T14:21:53	1243		-1			201604290959	62			0	1
2		4								4	1	1	2015-12-22	1	2015-12-22		Negative		1	2015-12-23	Negative		2	2							2016-05-08T12:50:09.611+04:30	2016-05-08T12:51:13.795+04:30	2016-05-08	uuid:ea998758-72e5-40fa-bc11-bcb3a57b340e	6456637	ea998758-72e5-40fa-bc11-bcb3a57b340e	2016-05-08T14:21:54	1244		-1			201604290959	64			0	1
2		4								4	1	1	2015-12-25	2																	2016-05-08T12:51:23.278+04:30	2016-05-08T12:52:04.081+04:30	2016-05-08	uuid:dcfc7703-c9d1-44f4-ae1c-bb85c23b28b7	6456638	dcfc7703-c9d1-44f4-ae1c-bb85c23b28b7	2016-05-08T14:21:56	1245		-1			201604290959	41			NS	NS
2		3							3		1	1	2015-12-13	1	2015-12-13		Negative		1	2015-12-14	Negative		2	2							2016-05-08T13:06:35.106+05	2016-05-08T13:09:07.798+05	2016-05-08	uuid:c719f463-7f26-4f50-ae97-2c9ee71ba3f7	6456716	c719f463-7f26-4f50-ae97-2c9ee71ba3f7	2016-05-08T14:52:22	1246		-1			201604290959	152			0	1
2		3							3		1	1	2015-12-25	1	2015-12-25		Negative		1	2015-12-26	Negative		2	2							2016-05-08T13:10:55.348+05	2016-05-08T13:13:02.209+05	2016-05-08	uuid:fc25dd9a-6b61-4d58-85e3-150d5fc4ae76	6456717	fc25dd9a-6b61-4d58-85e3-150d5fc4ae76	2016-05-08T14:52:25	1247		-1			201604290959	127			0	1
2		4								5	1	1	2015-10-04	1	2015-10-05		Negative		1	2015-10-05	Negative		2	2							2016-05-08T12:35:35.840+05	2016-05-08T12:38:46.985+05	2016-05-08	uuid:5b84fd91-e2d3-41bf-80f5-c6a69bf8d3a0	6457400	5b84fd91-e2d3-41bf-80f5-c6a69bf8d3a0	2016-05-08T16:57:50	1248		-1			201604290959	191			1	0
2		4								5	2	1	2015-10-04	1	2015-10-04		Negative		1	2015-10-05	Negative		2	2							2016-05-08T12:39:53.996+05	2016-05-08T12:41:31.838+05	2016-05-08	uuid:89b451d5-8833-47e9-8e9d-10dbb5da0378	6457401	89b451d5-8833-47e9-8e9d-10dbb5da0378	2016-05-08T16:57:53	1249		-1			201604290959	98			0	1
2		4								5	1	1	2015-10-08	1	2015-10-08		Negative		1	2015-10-09	Negative		2	2							2016-05-08T12:41:36.074+05	2016-05-08T12:43:14.004+05	2016-05-08	uuid:943d5963-8758-4745-935d-50554e1af223	6457402	943d5963-8758-4745-935d-50554e1af223	2016-05-08T16:57:55	1250		-1			201604290959	98			0	1
2		4								5	2	1	2015-10-08	1	2015-10-08		Negative		1	2015-10-09	Negative		2	2							2016-05-08T12:43:18.450+05	2016-05-08T12:45:01.960+05	2016-05-08	uuid:76c162a0-8109-484a-b6c8-6a9dd7311a71	6457403	76c162a0-8109-484a-b6c8-6a9dd7311a71	2016-05-08T16:57:57	1251		-1			201604290959	103			0	1
2		4								5	1	1	2015-10-08	1	2015-10-08		Negative		1	2015-10-09	Negative		2	2							2016-05-08T12:45:05.865+05	2016-05-08T12:46:28.105+05	2016-05-08	uuid:7da6a869-227b-4156-b3c8-40d4fec08b04	6457404	7da6a869-227b-4156-b3c8-40d4fec08b04	2016-05-08T16:58:00	1252		-1			201604290959	83			0	1
2		4								5	1	1	2015-10-08	1	2015-10-08		Negative		1	2015-10-09	Negative		2	2							2016-05-08T12:46:32.009+05	2016-05-08T12:47:43.027+05	2016-05-08	uuid:ac00c65e-b108-4d17-9388-098a359cd1ab	6457406	ac00c65e-b108-4d17-9388-098a359cd1ab	2016-05-08T16:58:03	1253		-1			201604290959	71			0	1
2		4								5	1	1	2015-10-10	1	2015-10-10		Negative		1	2015-10-11	Negative		2	2							2016-05-08T12:47:47.364+05	2016-05-08T12:49:10.253+05	2016-05-08	uuid:9e497cf0-2f19-4966-8d79-0e54c5fd0d0e	6457408	9e497cf0-2f19-4966-8d79-0e54c5fd0d0e	2016-05-08T16:58:06	1254		-1			201604290959	83			0	1
2		4								5	1	1	2015-10-10	1	2015-10-10		Negative		2				2	2							2016-05-08T12:49:13.856+05	2016-05-08T12:50:25.466+05	2016-05-08	uuid:0e586f03-2018-431a-8e5c-dfd96d3bb93d	6457410	0e586f03-2018-431a-8e5c-dfd96d3bb93d	2016-05-08T16:58:08	1255		-1			201604290959	72			0	NS
2		4								5	1	1	2015-10-14	1	2015-10-14		Negative		1	2015-10-15	Negative		2	2							2016-05-08T12:50:29.205+05	2016-05-08T12:56:33.721+05	2016-05-08	uuid:a4b0cfef-c695-46a7-8bd6-d76022f36e24	6457412	a4b0cfef-c695-46a7-8bd6-d76022f36e24	2016-05-08T16:58:10	1256		-1			201604290959	364			0	1
2		4								5	1	1	2015-10-14	1	2015-10-14		Negative		1	2015-10-15	Negative		2	2							2016-05-08T12:56:48.559+05	2016-05-08T12:57:58.259+05	2016-05-08	uuid:c8db562e-20f4-45da-aa5c-d1dff9323705	6457414	c8db562e-20f4-45da-aa5c-d1dff9323705	2016-05-08T16:58:12	1257		-1			201604290959	70			0	1
2		4								5	1	1	2015-10-14	1	2015-10-14		Negative		1	2015-10-15	Negative		2	2							2016-05-08T12:58:02.015+05	2016-05-08T12:59:38.342+05	2016-05-08	uuid:6129f66e-1413-4317-a4cc-c51ad9d368a3	6457416	6129f66e-1413-4317-a4cc-c51ad9d368a3	2016-05-08T16:58:14	1258		-1			201604290959	96			0	1
2		4								5	1	1	2015-10-15	1	2015-10-15		Negative		1	2015-10-16	Negative		2	2							2016-05-08T12:59:41.927+05	2016-05-08T13:00:46.424+05	2016-05-08	uuid:81ea651b-bfd4-4216-8aa0-b027aafc066d	6457418	81ea651b-bfd4-4216-8aa0-b027aafc066d	2016-05-08T16:58:16	1259		-1			201604290959	65			0	1
2		4								5	1	1	2015-10-15	1	2015-10-15		Negative		2				2	2							2016-05-08T13:00:50.424+05	2016-05-08T13:02:45.084+05	2016-05-08	uuid:65ba81d9-9acc-4b04-9311-e5320e08c53c	6457423	65ba81d9-9acc-4b04-9311-e5320e08c53c	2016-05-08T16:58:26	1260		-1			201604290959	115			0	NS
2		4								5	2	1	2015-10-15	1	2015-10-15		Negative		2				2	2							2016-05-08T13:02:49.811+05	2016-05-08T13:03:35.665+05	2016-05-08	uuid:be40db30-bc56-41ab-9c4e-cf80d864728b	6457425	be40db30-bc56-41ab-9c4e-cf80d864728b	2016-05-08T16:58:28	1261		-1			201604290959	46			0	NS
2		4								5	2	1	2015-10-15	1	2015-10-15		Negative		1	2015-10-16	Negative		2	2							2016-05-08T13:03:39.770+05	2016-05-08T13:05:29.127+05	2016-05-08	uuid:84b43657-2a69-48d1-83c1-5517174c9857	6457431	84b43657-2a69-48d1-83c1-5517174c9857	2016-05-08T16:58:37	1262		-1			201604290959	110			0	1
2		4								5	1	1	2015-10-20	1	2015-10-20		Negative		1	2015-10-21	Negative		2	2							2016-05-08T13:05:32.773+05	2016-05-08T13:07:11.859+05	2016-05-08	uuid:50b53ad5-b337-4ad4-9d67-c37d1b6df4a6	6457451	50b53ad5-b337-4ad4-9d67-c37d1b6df4a6	2016-05-08T16:59:11	1263		-1			201604290959	99			0	1
2		4								5	1	1	2015-10-29	1	2015-10-29		Negative		1	2015-10-30	Negative		2	2							2016-05-08T13:07:15.642+05	2016-05-08T13:08:19.279+05	2016-05-08	uuid:cc6e02e9-1bb1-49d5-8b93-6ffa54b20aba	6457453	cc6e02e9-1bb1-49d5-8b93-6ffa54b20aba	2016-05-08T16:59:14	1264		-1			201604290959	64			0	1
2		4								5	1	1	2015-10-29	1	2015-10-29		Negative		1	2015-10-30	Negative		2	2							2016-05-08T13:08:24.221+05	2016-05-08T13:09:32.870+05	2016-05-08	uuid:f70ee70a-05d7-446d-bfd5-f72226dd77b8	6457455	f70ee70a-05d7-446d-bfd5-f72226dd77b8	2016-05-08T16:59:16	1265		-1			201604290959	68			0	1
2		4								5	1	1	2015-10-29	1	2015-10-29		Negative		1	2015-10-30	Negative		2	2							2016-05-08T13:09:36.544+05	2016-05-08T13:10:28.000+05	2016-05-08	uuid:442f6a2d-90a2-4446-bfd1-1369dd009686	6457457	442f6a2d-90a2-4446-bfd1-1369dd009686	2016-05-08T16:59:18	1266		-1			201604290959	52			0	1
2		4								5	1	1	2015-11-04	1	2015-11-04		Negative		1	2015-11-05	Negative		2	2							2016-05-08T13:10:32.312+05	2016-05-08T13:11:55.625+05	2016-05-08	uuid:b153a387-1d22-426d-9fbe-4fb4cadc1851	6457459	b153a387-1d22-426d-9fbe-4fb4cadc1851	2016-05-08T16:59:20	1267		-1			201604290959	83			0	1
2		4								5	1	1	2015-11-06	1	2015-11-06		Negative		1	2015-11-07	Negative		2	2							2016-05-08T13:11:59.110+05	2016-05-08T13:13:16.966+05	2016-05-08	uuid:bb5ca069-8e92-477d-a6ed-7bc2509f17e9	6457460	bb5ca069-8e92-477d-a6ed-7bc2509f17e9	2016-05-08T16:59:22	1268		-1			201604290959	77			0	1
2		4								5	1	1	2015-11-06	1	2015-11-06		Negative		1	2015-11-07	Negative		2	2							2016-05-08T13:13:20.569+05	2016-05-08T13:14:11.544+05	2016-05-08	uuid:7279554b-58be-4430-9958-1e36bf8421bf	6457463	7279554b-58be-4430-9958-1e36bf8421bf	2016-05-08T16:59:25	1269		-1			201604290959	51			0	1
2		4								5	1	1	2015-11-06	1	2015-11-06		Negative		1	2015-11-07	Negative		2	2							2016-05-08T13:14:15.283+05	2016-05-08T13:15:13.455+05	2016-05-08	uuid:bffc908d-9fdd-44b8-845b-35f8e50974af	6457465	bffc908d-9fdd-44b8-845b-35f8e50974af	2016-05-08T16:59:28	1270		-1			201604290959	58			0	1
2		4								5	1	1	2015-11-09	1	2015-11-09		Negative		1	2015-11-10	Negative		2	2							2016-05-08T13:15:17.384+05	2016-05-08T13:17:01.905+05	2016-05-08	uuid:512f2957-9903-4361-8d2c-06a43d53fb3b	6457467	512f2957-9903-4361-8d2c-06a43d53fb3b	2016-05-08T16:59:30	1271		-1			201604290959	104			0	1
2		4								5	1	1	2015-11-09	1	2015-11-09		Negative		1	2015-11-10	Negative		2	2							2016-05-08T13:17:08.159+05	2016-05-08T13:17:52.230+05	2016-05-08	uuid:c6762221-1585-4c83-8f9d-e5ab982fdbf6	6457469	c6762221-1585-4c83-8f9d-e5ab982fdbf6	2016-05-08T16:59:33	1272		-1			201604290959	44			0	1
2		4								5	2	1	2015-11-12	1	2015-11-12		Negative		1	2015-11-13	Negative		2	2							2016-05-08T13:17:55.673+05	2016-05-08T13:19:04.446+05	2016-05-08	uuid:be61d743-96fd-416d-9f61-582c2aaa9a31	6457472	be61d743-96fd-416d-9f61-582c2aaa9a31	2016-05-08T16:59:36	1273		-1			201604290959	69			0	1
2		4								5	2	1	2015-11-23	1	2015-11-23		Negative		1	2015-11-24	Negative		2	2							2016-05-08T13:19:08.236+05	2016-05-08T13:21:10.525+05	2016-05-08	uuid:4a493848-0480-4f50-bdfb-d9bf7338b529	6457475	4a493848-0480-4f50-bdfb-d9bf7338b529	2016-05-08T16:59:41	1274		-1			201604290959	122			0	1
2		4								5	2	1	2015-11-23	1	2015-11-23		Negative		1	2015-11-24	Negative		2	2							2016-05-08T13:21:13.748+05	2016-05-08T13:22:06.034+05	2016-05-08	uuid:cc5f74fe-0c84-4f00-af20-0ee03caab87a	6457477	cc5f74fe-0c84-4f00-af20-0ee03caab87a	2016-05-08T16:59:43	1275		-1			201604290959	53			0	1
2		4								5	1	1	2015-11-24	1	2015-11-24		Negative		1	2015-11-25	Negative		2	2							2016-05-08T13:22:09.263+05	2016-05-08T13:22:58.376+05	2016-05-08	uuid:d1165d32-d966-4a33-b62d-a692e819a44d	6457478	d1165d32-d966-4a33-b62d-a692e819a44d	2016-05-08T16:59:45	1276		-1			201604290959	49			0	1
2		4								5	1	1	2015-11-24	1	2015-11-24		Negative		1	2015-11-25	Negative		2	2							2016-05-08T13:23:01.734+05	2016-05-08T13:23:53.526+05	2016-05-08	uuid:345ca2c4-c1a4-43f0-99bc-64a9c2c8d194	6457480	345ca2c4-c1a4-43f0-99bc-64a9c2c8d194	2016-05-08T16:59:47	1277		-1			201604290959	52			0	1
2		4								5	1	1	2015-11-24	1	2015-11-24		Negative		1	2015-11-25	Negative		2	2							2016-05-08T13:23:57.379+05	2016-05-08T13:24:39.111+05	2016-05-08	uuid:110028b7-bd38-4cdd-8f6a-0a5a4ddc54c1	6457483	110028b7-bd38-4cdd-8f6a-0a5a4ddc54c1	2016-05-08T16:59:53	1278		-1			201604290959	42			0	1
2		4								5	1	1	2015-11-24	1	2015-11-24		Negative		1	2015-11-25	Negative		2	2							2016-05-08T13:24:42.561+05	2016-05-08T13:25:49.124+05	2016-05-08	uuid:662f93c6-23d5-47a4-95a3-94882de75903	6457485	662f93c6-23d5-47a4-95a3-94882de75903	2016-05-08T16:59:55	1279		-1			201604290959	67			0	1
2		4								5	1	1	2015-11-26	1	2015-11-26		Negative		1	2015-11-26	Negative		2	2							2016-05-08T13:25:52.552+05	2016-05-08T13:26:51.597+05	2016-05-08	uuid:f079d25f-2069-43d9-b5a2-4a79493c560a	6457487	f079d25f-2069-43d9-b5a2-4a79493c560a	2016-05-08T16:59:57	1280		-1			201604290959	59			0	0
2		4								5	1	1	2015-11-29	1	2015-11-29		Negative		1	2015-11-30	Negative		2	2							2016-05-08T13:26:54.754+05	2016-05-08T13:27:58.321+05	2016-05-08	uuid:1f331a1f-3706-48b8-ac8f-420d3ebab079	6457489	1f331a1f-3706-48b8-ac8f-420d3ebab079	2016-05-08T17:00:00	1281		-1			201604290959	64			0	1
2		4								5	1	1	2015-12-04	1	2015-12-04		Negative		1	2015-12-05	Negative		2	2							2016-05-08T13:28:02.340+05	2016-05-08T13:29:30.327+05	2016-05-08	uuid:bac2ec65-d995-4e3f-ae91-fcf35111d7dd	6457494	bac2ec65-d995-4e3f-ae91-fcf35111d7dd	2016-05-08T17:00:07	1282		-1			201604290959	88			0	1
2		4								5	1	1	2015-12-04	1	2015-12-04		Negative		1	2015-12-05	Negative		2	2							2016-05-08T13:29:33.695+05	2016-05-08T13:30:41.572+05	2016-05-08	uuid:af6e0add-d44c-42ff-94ed-d5648f243fe3	6457497	af6e0add-d44c-42ff-94ed-d5648f243fe3	2016-05-08T17:00:11	1283		-1			201604290959	68			0	1
2		4								5	1	1	2015-12-04	1	2015-12-04		Negative		1	2015-12-05	Negative		2	2							2016-05-08T13:30:45.027+05	2016-05-08T13:31:55.625+05	2016-05-08	uuid:ad5f1e91-1c39-4251-9d18-b0a876ebe92a	6457502	ad5f1e91-1c39-4251-9d18-b0a876ebe92a	2016-05-08T17:00:20	1284		-1			201604290959	70			0	1
2		4								5	1	1	2015-12-04	1	2015-12-04		Negative		1	2015-12-05	Negative		2	2							2016-05-08T13:31:59.005+05	2016-05-08T13:32:46.739+05	2016-05-08	uuid:d01bdaa6-a97b-4c9d-8d6e-be7e682853c2	6457505	d01bdaa6-a97b-4c9d-8d6e-be7e682853c2	2016-05-08T17:00:25	1285		-1			201604290959	47			0	1
2		4								5	1	1	2015-12-04	1	2015-12-04		Negative		1	2015-12-05	Negative		2	2							2016-05-08T13:32:50.265+05	2016-05-08T13:33:35.491+05	2016-05-08	uuid:ee8c3d52-6776-4d87-9e11-c48af51eb993	6457507	ee8c3d52-6776-4d87-9e11-c48af51eb993	2016-05-08T17:00:27	1286		-1			201604290959	45			0	1
2		4								5	1	1	2015-12-05	1	2015-12-05		Negative		1	2015-12-06	Negative		2	2							2016-05-08T13:33:38.583+05	2016-05-08T13:34:32.253+05	2016-05-08	uuid:e58d5236-bf1e-43d5-b26d-a1d99fc79fe1	6457517	e58d5236-bf1e-43d5-b26d-a1d99fc79fe1	2016-05-08T17:00:48	1287		-1			201604290959	54			0	1
2		4								5	1	1	2015-12-06	1	2015-12-06		Negative		1	2015-12-07	Negative		2	2							2016-05-08T13:34:35.488+05	2016-05-08T13:35:27.492+05	2016-05-08	uuid:96b70ebc-14cb-4208-a872-51d9ed74c03a	6457519	96b70ebc-14cb-4208-a872-51d9ed74c03a	2016-05-08T17:00:50	1288		-1			201604290959	52			0	1
2		4								5	1	1	2015-12-07	1	2015-12-08		Negative		1	2015-12-08	Negative		2	2							2016-05-08T13:35:30.930+05	2016-05-08T13:36:24.052+05	2016-05-08	uuid:e52c2e56-3032-4748-b6cd-112f113fc4bd	6457521	e52c2e56-3032-4748-b6cd-112f113fc4bd	2016-05-08T17:00:52	1289		-1			201604290959	54			1	0
2		4								5	1	1	2015-12-07	1	2015-12-07		Negative		1	2015-12-08	Negative		2	2							2016-05-08T13:36:27.305+05	2016-05-08T13:37:11.579+05	2016-05-08	uuid:55f37faa-e266-44be-b6a3-b088316e7923	6457523	55f37faa-e266-44be-b6a3-b088316e7923	2016-05-08T17:00:55	1290		-1			201604290959	44			0	1
2		4								5	1	1	2015-12-09	1	2015-12-09		Negative		1	2015-12-10	Negative		2	2							2016-05-08T13:37:14.962+05	2016-05-08T13:38:02.561+05	2016-05-08	uuid:3303f6a1-5095-4563-ad00-bc9359dfac38	6457526	3303f6a1-5095-4563-ad00-bc9359dfac38	2016-05-08T17:00:58	1291		-1			201604290959	48			0	1
2		4								5	1	1	2015-12-10	1	2015-12-10		Negative		1	2015-12-11	Negative		2	2							2016-05-08T13:38:05.801+05	2016-05-08T13:38:55.678+05	2016-05-08	uuid:dad0b9f7-c1e9-4f00-9400-7dc132adca91	6457528	dad0b9f7-c1e9-4f00-9400-7dc132adca91	2016-05-08T17:01:02	1292		-1			201604290959	50			0	1
2		4								5	1	1	2015-12-15	1	2015-12-15		Negative		1	2015-12-16	Negative		2	2							2016-05-08T13:39:47.928+05	2016-05-08T13:40:38.280+05	2016-05-08	uuid:6a3d81a2-ab42-47d5-a7b0-7b14f7f7c966	6457531	6a3d81a2-ab42-47d5-a7b0-7b14f7f7c966	2016-05-08T17:01:05	1293		-1			201604290959	51			0	1
2		4								5	1	1	2015-12-15	1	2015-12-15		Negative		1	2015-12-16	Negative		2	2							2016-05-08T13:41:11.546+05	2016-05-08T13:42:00.856+05	2016-05-08	uuid:9b00e3ba-188e-4049-8b18-473f40b32c16	6457533	9b00e3ba-188e-4049-8b18-473f40b32c16	2016-05-08T17:01:08	1294		-1			201604290959	49			0	1
2		4								5	1	1	2015-12-17	1	2015-12-17		Negative		1	2015-12-18	Negative		2	2							2016-05-08T13:42:05.214+05	2016-05-08T13:42:49.911+05	2016-05-08	uuid:553953b9-68bb-4ea8-8686-42a34a852ec2	6457535	553953b9-68bb-4ea8-8686-42a34a852ec2	2016-05-08T17:01:10	1295		-1			201604290959	44			0	1
2		4								5	1	1	2015-12-17	1	2015-12-17		Negative		1	2015-12-18	Negative		2	2							2016-05-08T13:42:54.715+05	2016-05-08T13:43:40.608+05	2016-05-08	uuid:a55a8a7d-2e7e-4d3b-a0bc-d2995dae7718	6457536	a55a8a7d-2e7e-4d3b-a0bc-d2995dae7718	2016-05-08T17:01:12	1296		-1			201604290959	46			0	1
2		4								5	1	1	2015-12-19	1	2015-12-19		Negative		1	2015-12-20	Negative		2	2							2016-05-08T13:43:44.073+05	2016-05-08T13:44:54.358+05	2016-05-08	uuid:bbc9fa05-90d1-493e-9244-46533ab56b73	6457537	bbc9fa05-90d1-493e-9244-46533ab56b73	2016-05-08T17:01:14	1297		-1			201604290959	70			0	1
2		4								5	2	1	2015-12-26	1	2015-12-26		Negative		1	2015-12-27	Negative		2	2							2016-05-08T13:44:57.757+05	2016-05-08T13:46:06.602+05	2016-05-08	uuid:97ab10a6-99ec-4fe6-864b-0ac06c537987	6457538	97ab10a6-99ec-4fe6-864b-0ac06c537987	2016-05-08T17:01:19	1298		-1			201604290959	69			0	1
1	4					5					2	4	2015-10-01	1	2015-10-01		Negative		1	2015-10-01	Negative		2	2							2016-05-08T17:04:18.084+05	2016-05-08T17:08:39.615+05	2016-05-08	uuid:20f41cc5-c88f-4ef8-8294-cd6a75b365db	6461779	20f41cc5-c88f-4ef8-8294-cd6a75b365db	2016-05-09T07:05:44	1299		-1			201604290959	261			0	0
1	4					5					2	4	2015-10-01	1	2015-10-01		Positive	2	1	2015-10-02	Positive	2	1		P-25-G023-080-15	2015-10-08	2015-10-08				2016-05-08T17:05:41.424+05	2016-05-08T17:07:53.873+05	2016-05-08	uuid:302d87a7-c5e0-4a0a-b045-a367776ceccd	6461780	302d87a7-c5e0-4a0a-b045-a367776ceccd	2016-05-09T07:05:46	1300		-1			201604290959	132			0	1
1	4					5					2	4	2015-10-02	1	2015-10-02		Negative		1	2015-10-03	Negative		2	1				P-25-G023-084-15	2015-10-27	2015-10-27	2016-05-08T17:08:45.073+05	2016-05-08T17:10:36.849+05	2016-05-08	uuid:9ebc1e62-82a6-4057-907e-75da130464c5	6461782	9ebc1e62-82a6-4057-907e-75da130464c5	2016-05-09T07:05:48	1301		-1			201604290959	111			0	1
1	4					5					2	4	2015-10-02	1	2015-10-02		Negative		1	2015-10-03	Negative		2	2							2016-05-08T17:10:41.847+05	2016-05-08T17:11:40.011+05	2016-05-08	uuid:e5d40060-8f81-45cb-be4b-97e13aed4ba1	6461783	e5d40060-8f81-45cb-be4b-97e13aed4ba1	2016-05-09T07:05:49	1302		-1			201604290959	59			0	1
1	4					5					2	4	2015-10-03	1	2015-10-03		Negative		1	2015-10-04	Negative		2	2							2016-05-08T17:11:58.306+05	2016-05-08T17:13:13.498+05	2016-05-08	uuid:19de0701-e5a3-45f7-9ba5-6276cecaafaf	6461784	19de0701-e5a3-45f7-9ba5-6276cecaafaf	2016-05-09T07:05:52	1303		-1			201604290959	75			0	1
1	4					5					2	4	2015-10-03	1	2015-10-03		Negative		2				2	2							2016-05-08T17:13:19.704+05	2016-05-08T17:14:28.107+05	2016-05-08	uuid:9083683d-5bcf-48ae-ad4f-cc2ceafa2806	6461785	9083683d-5bcf-48ae-ad4f-cc2ceafa2806	2016-05-09T07:05:54	1304		-1			201604290959	69			0	NS
1	4					5					2	4	2015-10-05	1	2015-10-05		Negative		1	2015-10-06	Negative		2	2							2016-05-08T17:15:20.672+05	2016-05-08T17:16:30.520+05	2016-05-08	uuid:5ec90ee2-f427-4fa3-8e6b-0296c672c5f1	6461786	5ec90ee2-f427-4fa3-8e6b-0296c672c5f1	2016-05-09T07:05:55	1305		-1			201604290959	70			0	1
1	4					5					1	4	2015-10-05	1	2015-10-05		Negative		2				2	2							2016-05-08T17:16:38.930+05	2016-05-08T17:17:23.872+05	2016-05-08	uuid:e6b57f12-b6b9-44e3-883a-b28f70c38244	6461787	e6b57f12-b6b9-44e3-883a-b28f70c38244	2016-05-09T07:05:57	1306		-1			201604290959	45			0	NS
1	4					5					2	4	2015-10-05	1	2015-10-05		Negative		1	2015-10-06	Negative		2	2							2016-05-08T17:17:28.761+05	2016-05-08T17:18:31.255+05	2016-05-08	uuid:ff3a9fba-6dc9-4a29-965e-221ad970fc13	6461788	ff3a9fba-6dc9-4a29-965e-221ad970fc13	2016-05-09T07:05:59	1307		-1			201604290959	63			0	1
1	4					5					1	4	2015-10-06	1	2015-10-06		Negative		2				2	2							2016-05-08T17:18:35.855+05	2016-05-08T17:19:25.398+05	2016-05-08	uuid:707225ce-8b67-4cbe-9383-e5ebbc7e8e47	6461789	707225ce-8b67-4cbe-9383-e5ebbc7e8e47	2016-05-09T07:06:01	1308		-1			201604290959	50			0	NS
[truncated: 288 more rows]
